# Supplementary material for: Genes causative of primary immunodeficiency are risk factors for and are over-expressed in systemic lupus erythematosus
Source: Front Immunol. 2026 Mar 3;17:1494343. doi: 10.3389/fimmu.2026.1494343 (PMC13040371; doi:10.3389/fimmu.2026.1494343)
Supplement: Supplementary file 5 [file Table1.xlsx]

## Sheet: Sheet1
Gene Symbol	Official Symbol	Full Name	BIG-C Category	Entrez ID	Ensembl ID	Gene_type	Chromosome_no	Cytogenic Location	Inheritance	Genetic Defect/Pathogenesis	Phenotype	Relevance to SLE	Protein_Effect	OMIM_Gene	MedGen_No	Allelic Mutation/Other Notes	Primary Source References
ACD	ACD	ACD, shelterin complex subunit and telomerase recruitment factor	Nucleus-and-Nucleolus	65057	ENSG00000102977	protein-coding	16	16q22.1	AD/AR	Mutation in adrenocortical dysplasia homolog (ACD) encoding TPP1 affecting the TELpatch domain resulting in failure to recruit telomerase to telomers	Dyskeratosis congenita (DKC) due to TPP1 deficiency; Reticular hyperpigmentation of the skin, dystrophic nails, osteoporosis leukoplakia of the oralmucosa, carcinoma, leukemia palmar hyperkeratosis, anemia, pancytopenia. May present as Hyperosmolar hyperglycaemic state (HHS)	Underexpressed in PBMCs from SLE patients, negative correlation to SLEDAI	Mutant TPP1 protein	609377	904824	heterozygous in-frame 3-bp deletion; c.1471C-A transversion in the ACD gene resulting in a pro491-to-thr (P491T) substitution;	Guo, Y., Kartawinata, M., Li, J., Pickett, H. A., Teo, J., Kilo, T., Barbaro, P. M., Keating, B., Chen, Y., Tian, L., Al-Odaib, A., Reddel, R. R., Christodoulou, J., Xu, X., Hakonarson, H., Bryan, T. M. Inherited bone marrow failure associated with germline mutation of ACD, the gene encoding telomere protein TPP1. Blood 124: 2767-2774, 2014.
ACP5	ACP5	acid phosphatase 5, tartrate resistant	Lysosome	54	ENSG00000102575		19	19p13.2	AR	Mutations in ACP5, encoding tartrate-resitant acid phosphatase (TRAP)	Spondyloenchondro-dysplasia with immune dysregulation (SPENCDI), Recurrent bacterial and viral infections, Intracranial calcification, SLE-like autoimmunity (Sjögren’s syndrome, hypothyroidism, inflammatory myositis, Raynaud’s disease and vitiligo), hemolytic anemia, thrombocytopenia, skeletal dysplasia, short stature	Multiple patients reported with this mutation manifested SLE	KO TRAP 5a protein; UE TRAP protein	171640	375009	homozygosity for a 266C-T transition in exon 4 of the ACP5 gene, resulting in a thr89-to-ile (T89I) substitution; 667C-T transition in the ACP5 gene, resulting in a gln223-to-ter (Q223X) substitution; 791T-A transversion in exon 7 of the ACP5 gene, resulting in a met264-to-lys (M264K) substitution; 643G-A transition in exon 6 of the ACP5 gene, resulting in a gly215-to-arg (G215R) substitution.	Briggs, T. A., Rice, G. I., Daly, S., Urquhart, J., Gornall, H., Bader-Meunier, B., Baskar, K., Baskar, S., Baudouin, V., Beresford, M. W., Black, G. C. M., Dearman, R. J., and 28 others. Tartrate-resistant acid phosphatase deficiency causes a bone dysplasia with autoimmunity and a type I interferon expression signature. Nature Genet. 43: 127-131, 2011.
ACTB	ACTB	actin beta	Integrin-Pathway	60	ENSG00000075624	protein-coding	7	7p22.1	AD	Mutation in ACTB: Cytoplasmic Actin	Dystonia, Juvenile Onset; Baraitser-Winter Syndrome I; β-actin deficiency, Mental retardation, short stature	-	-	102630	339494	heterozygous arg183-to-trp (R183W) mutation; eterozygous G-to-A transition at nucleotide 587 of the ACTB gene; heterozygous C-to-T transition at nucleotide 586 of the ACTB gene, resulting in an arg-to-cys substitution at codon 196 (R196C); heterozygous C-to-G transversion at nucleotide 193 of the ACTB gene	Procaccio, V., Salazar, G., Ono, S., Styers, M. L., Gearing, M., Davila, A., Jimenez, R., Juncos, J., Gutekunst, C.-A., Meroni, G., Fontanella, B., Sontag, E., Sontag, J. M., Faundez, V., Wainer, B. H. A mutation of beta-actin that alters depolymerization dynamics is associated with autosomal dominant developmental malformations, deafness, and dystonia. Am. J. Hum. Genet. 78: 947-960, 2006.
ADA	ADA	adenosine deaminase	Lysosome	100	ENSG00000196839	protein-coding	20	20q13.12	AR	Absent ADA activity, elevated lymphotoxic metabolites (dATP, S-adenosyl homocysteine)	T-B-SCID, DNA recombination defects; Decreased NK cells, often with costochondral junction flaring, neurological features, hearing impairment, lung and liver manifestations; partial ADA deficiency may lead to delayed or milder presentation	-	mutant genes do not encode functional protein	608958	354935	arg101-to-trp (R101W) substitution, and R211H results in nonfunctional proteins; arg101-to-gln (R101Q) substitution; arg211-to-his (R211H) substitution; A329V mutation	Bell, C. J., Dinwiddie, D. L., Miller, N. A., Hateley, S. L., Ganusova, E. E., Mudge, J., Langley, R. J., Zhang, L., Lee, C. C., Schilkey, F. D., Sheth, V., Woodward, J. E., Peckham, H. E., Schroth, G. P., Kim, R. W., Kingsmore, S. F. Carrier testing for severe childhood recessive diseases by next-generation sequencing. Sci. Transl. Med. 3: 65ra4, 2011. Note: Electronic Article.
ADA2	ADA2	adenosine deaminase 2	Secreted-and-ECM	51816	ENSG00000093072	protein-coding	22	22q11.1	AR	Mutations in CECR1; encoding ADA2	ADA2 deficiency; Polyarteritis nodosa, childhood-onset, early-onset recurrent ischemic stroke and fever	-	results in nonfunctional protein	607575	14681	c.1358A-G transition in exon 9 of the CECR1 gene, resulting in a tyr453-to-cys (Y453C) substitution; ala109-to-asp (A109D) mutation in the CECR1 gene that was found in compound heterozygous; heterozygous mutations in the CECR1 gene: a c.140G-C transversion in exon 2, resulting in a gly47-to-ala (G47A) substitution	Zhou, Q., Yang, D., Ombrello, A. K., Zavialov, A. V., Toro, C., Zavialov, A. V., Stone, D. L., Chae, J. J., Rosenzweig, S. D., Bishop, K., Barron, K. S., Kuehn, H. S., and 52 others. Early-onset stroke and vasculopathy associated with mutations in ADA2. New Eng. J. Med. 370: 911-920, 2014
ADAM17	ADAM17	ADAM metallopeptidase domain 17	General-Cell-Surface	6868	ENSG00000151694	protein-coding	2	2p25.1	AR	Mutation in ADAM17 (leads to tumor necrosis factor α converting enzyme deficiency)	ADAM17 deletion; Early onset diarrhea and skin lesions	-	KO ADAM17 protein	603639	482131	4-bp deletion (603delCAGA) in exon 5 of the ADAM17 gene;	Blaydon, D. C., Biancheri, P., Di, W.-L., Plagnol, V., Cabral, R. M., Brooke, M. A., van Heel, D. A., Ruschendorf, F., Toynbee, M., Walne, A., O'Toole, E. A., Martin, J. E., Lindley, K., Vulliamy, T., Abrams, D. J., MacDonald, T. T., Harper, J. I., Kelsell, D. P. Inflammatory skin and bowel disease linked to ADAM17 deletion. New Eng. J. Med. 365: 1502-1508, 2011.
ADAR	ADAR	adenosine deaminase, RNA specific	MicroRNA-Processing	103	ENSG00000160710	protein-coding	1	1q21.3	AR or AD	Mutations in ADAR1, encoding a RNA-specific adenosine deaminase	Aicardi-Goutieres syndrome 6, Dyschromatosis symmetrica hereditariaADAR1 deficiency, AGS6; Progressive encephalopathy intracranial calcification, Severe developmental delay, leukodystrophy	-	-	146920	761287	CGA-to-TGA transition in exon 2 of the DSRAD gene, resulting in a nonsense change, arg474 to stop (R474X); heterozygous for a CTC-to-CCC transition in exon 10 of the DSRAD gene, resulting in a leu923-to-pro (L923P) ; AAA-to-TAA transversion in exon 10 of the DSRAD gene, resulting in a lys952-to-stop (K952X) mutation; TTT-to-TCT transition in exon 15 of the DSRAD gene, resulting in a phe1165-to-se…	Miyamura, Y., Suzuki, T., Kono, M., Inagaki, K., Ito, S., Suzuki, N., Tomita, Y. Mutations of the RNA-specific adenosine deaminase gene (DSRAD) are involved in dyschromatosis symmetrica hereditaria. Am. J. Hum. Genet. 73: 693-699, 2003.
AICDA	AICDA	activation induced cytidine deaminase	Immune-Signaling	57379	ENSG00000111732	protein-coding	12	12p13.31	AR	Mutations in AICDA gene	AID deficiency; Bacterial infections; enlarged lymph nodes and germinal centers	-	-	605257	354548	C-to-T transition at nucleotide 70 of the AID gene, resulting in an arg24-to-trp (R24W) substitution; G-to-A transition at nucleotide 203 of the AID gene, resulting in a trp68-to-ter (W68X) substitution. 3-amino acid deletion and a leu59-to-phe (L59F) substitution. deletion of 19 nucleotides at cDNA position 21 of the AID gene, resulting in a 6-amino acid deletion and a phe15-to-ter (F15X) premat…	Revy, P., Muto, T., Levy, Y., Geissmann, F., Plebani, A., Sanal, O., Catalan, N., Forveille, M., Dufourcq-Lagelouse, R., Gennery, A., Tezcan, I., Ersoy, F., and 9 others. Activation-induced cytidine deaminase (AID) deficiency causes the autosomal recessive form of the hyper-IgM syndrome (HIGM2). Cell 102: 565-575, 2000.
AIRE	AIRE	autoimmune regulator	Transcription-Factors	326	ENSG00000160224	protein-coding	21	21q22.3	AR	Mutations in AIRE, encoding a transcription regulator needed to establish thymic self-tolerance; Germline mutation in AIRE AutoAb to IL-17 and/or IL-22	APECED (APS-1), autoimmune polyendocrinopathy with candidiasis and ectodermal dystrophy; Autoimmunity: hypoparathyroidism hypothyroidism, adrenal insufficiency, diabetes, gonadal dysfunction and other endocrine abnormalities, chronic mucocutaneous candidiasis, dental enamel hypoplasia, alopecia areata Enteropathy, Pernicious anemia; Chronic mucocutaneous candidiasis (isolated or with APECED syndr…	-	Nonfunctional protein	607358	39125	C-to-T transition in the AIRE gene, resulting in an arg257-to-ter (R257X); a missense substitution resulting in the substitution of a lysine codon (AAG) to a glutamic acid codon (GAG) at amino acid position 83 in exon 2 (K83E); heterozygosity for the common mutations R257X ; arg139-to-ter (R139X), accounted for 18 of 22 independent Sardinian AIRE alleles in patients with APECED	Finnish-German APECED Consortium. An autoimmune disease, APECED, caused by mutations in a novel gene featuring two PHD-type zinc-finger domains. Nature Genet. 17: 399-403, 1997.
AK2	AK2	adenylate kinase 2	Pro-Apoptosis	204	ENSG00000004455	protein coding	1	1p35.1	AR	Defective maturation of lymphoid and myeloid cells (stem cell defect); Defect in mitochondrial adenylate kinase 2.	T-B-SCID; DNA recombination defects; Granulocytopenia and deafness; reticular dysgenesis	-	KO: complete loss of detectable protein	103020	124417	5,038-bp deletion encompassing parts of exon 6, all of intron 6 and parts of exon 7 reaching into the 3-prime UTR of the AK2 gene. The mutation led to a complete loss of detectable AK2 protein in fibroblasts and in bone marrow mononuclear cell; 1-bp deletion (118delT) leading to a frameshift and early truncation of the protein, and a 1A-G transition leading to a met1-to-val (M1V) substitution; Mu…	Pannicke, U., Honig, M., Hess, I., Friesen, C., Holzmann, K., Rump, E.-M., Barth, T. F., Rojewski, M. T., Schulz, A., Boehm, T., Friedrich, W., Schwarz, K. Reticular dysgenesis (aleukocytosis) is caused by mutations in the gene encoding mitochondrial adenylate kinase 2. Nature Genet. 41: 101-105, 2009.
AP1S3	AP1S3	adaptor related protein complex 1 sigma 3 subunit	Endosome-and-Vesicles	130340	ENSG00000152056	protein-coding	2	2q36.1	AD	knockdown of AP1S3 in human keratinocytes and HEK293 cells disrupted endosomal translocation of Toll-like receptor-3	Psoriasis 15, Pustular and Pustulosis Palmaris Et Plantaris			615781		-	Picard, C., Bobby Gaspar, H., Al-Herz, W., Bousfiha, A., Casanova, J.-L., Chatila, T., … Sullivan, K. E. (2018). International Union of Immunological Societies: 2017 Primary Immunodeficiency Diseases Committee Report on Inborn Errors of Immunity. Journal of Clinical Immunology, 38(1), 96–128. http://doi.org/10.1007/s10875-017-0464-9
AP3B1	AP3B1	adaptor related protein complex 3 beta 1 subunit	Endosome-and-Vesicles	8546	ENSG00000132842	protein-coding	5	5q14.1	AR	Mutations in AP3B1 gene, encoding for the β subunit of the AP-3 complex	Hermansky-Pudlak syndrome, type 2; Partial albinism, recurrent infections, pulmonary fibrosis Increased bleeding, neutropenia, HLH	-	-	603401	374912	63-bp deletion in 1 allele of the beta-3A-adaptin cDNA sequence in 2 affected members of a family with Hermansky-Pudlak syndrome-2; CTT-to-CGT substitution at codon 540 of 1 allele of the beta-3A-adaptin cDNA sequence; 1-bp insertion (G) at nucleotide 1618 in exon 15, resulting in a frameshift and premature stop codon at position 565	Dell'Angelica, E. C., Shotelersuk, V., Aguilar, R. C., Gahl, W. A., Bonifacino, J. S. Altered trafficking of lysosomal proteins in Hermansky-Pudlak syndrome due to mutations in the beta-3A subunit of the AP-3 adaptor. Molec. Cell 3: 11-21, 1999.
AP3D1	AP3D1	adaptor related protein complex 3 delta 1 subunit	Endosome-and-Vesicles	8943	ENSG00000065000	protein-coding	19	19p13.3	AR	Defects in this gene are a cause of a new type of Hermansky-Pudlak syndrome	Hermansky-Pudlak syndrome 10	-	AP3 assembly defects and defects in patient T-cell degranulation were rescued by expression of wildtype AP3D1	607246	934713	a homozygous 2-bp deletion (c.3565_3566delGT, NM_001261826) in exon 32 of the AP3D1 gene, resulting in a frameshift and premature termination (Val1189LeufsTer8)	-
APOL1	APOL1	apolipoprotein L1	Secreted-and-ECM	8542	ENSG00000100342	protein-coding	22	22q12.3	AD	Mutations in APOL- I	Trypanosomiasis; Increased susceptibility to nondiabetic end-stage renal disease, nondiabetic and glomerulosclerosis	-	-	603743	52872	ser-to-gly at codon 342 (S342G); ile-to-met at codon 384 (I384M); deletion of 6 basepairs and removal of amino acids asparagine-388 (N388) and tyrosine-389 (Y389);	Genovese, G., Friedman, D. J., Ross, M. D., Lecordier, L., Uzureau, P., Freedman, B. I., Bowden, D. W., Langefeld, C. D., Oleksyk, T. K., Uscinski Knob, A. L., Bernhardy, A. J., Hicks, P. J., Nelson, G. W., Vanhollebeke, B., Winkler, C. A., Kopp, J. B., Pays, E., Pollak, M. R. Association of trypanolytic ApoL1 variants with kidney disease in African Americans. Science 329: 841-845, 2010.
ARPC1B	ARPC1B	actin related protein 2/3 complex subunit 1B	Endocytosis	10095	ENSG00000130429	protein-coding	7	7q22.1	AR	/	Platelet Abnormalities With Eosinophilia And Immune-Mediated Inflammatory Disease			604223		-	Picard, C., Bobby Gaspar, H., Al-Herz, W., Bousfiha, A., Casanova, J.-L., Chatila, T., … Sullivan, K. E. (2018). International Union of Immunological Societies: 2017 Primary Immunodeficiency Diseases Committee Report on Inborn Errors of Immunity. Journal of Clinical Immunology, 38(1), 96–128. http://doi.org/10.1007/s10875-017-0464-9
ATM	ATM	ATM serine/threonine kinase	Immune-Signaling	472	ENSG00000149311	protein-coding	11	11q22.3	AR	Mutations in ATM; disorder of cell cycle check-point and DNA double- strand break repair	Ataxia-telangiectasia; pulmonary infections; lymphoreticular and other malignancies; increased alpha fetoprotein and increased radiosensitivity; chromosomal instability; mild ataxia, ocular movement abnormalities	-	ATM protein was expressed from both the wildtype and mutant alleles, yielding approximately 11% of normal levels	607585	439	9-BP DEL, CODONS 1198-1200; 3-BP DEL, SER1512DEL; 137-BP INS, NT5762; val2424-to-gly (V2424G) substitution; phe2827-to-cys (F2827C) substitution	Savitsky, K., Bar-Shira, A., Gilad, S., Rotman, G., Ziv, Y., Vanagaite, L., Tagle, D. A., Smith, S., Uziel, T., Sfez, S., Ashkenazi, M., Pecker, I., and 18 others. A single ataxia telangiectasia gene with a product similar to PI-3 kinase. Science 268: 1749-1753, 1995.
ATP6AP1	ATP6AP1	ATPase H+ transporting accessory protein 1	Lysosome	537	ENSG00000071553		X	Xq28	XL	homozygous missense mutations in ATP6AP1, encoding accessory protein Ac45 of the V-ATPase	hypogammaglobulinemia, hepatopathy and a spectrum of neurocognitive abnormalities		nonfunctional Ac45 protein	300197	462576	-	Jansen, E. J. R., Timal, S., Ryan, M., Ashikov, A., van Scherpenzeel, M., Graham, L. A., Mandel, H., Hoischen, A., Iancu, T. C., Raymond, K., Steenbergen, G., Gilissen, C., 21 others. ATP6AP1 deficiency causes an immunodeficiency with hepatopathy, cognitive impairment and abnormal protein glycosylation. Nature Commun. 7: 11600, 2016. Note: Electronic Article.
ATP6V0A2	ATP6V0A2	ATPase H+ transporting V0 subunit a2	Lysosome	23545	ENSG00000185344	protein-coding	12	12q24.31	-	-	SCID-like immunophenotype: Lymphoproliferative or Nkcell defect	-	-	611716	-	-	Stray-pedersen A, Sorte HS, Samarakoon P, et al. Primary immunodeficiency diseases: Genomic approaches delineate heterogeneous Mendelian disorders. J Allergy Clin Immunol. 2017;139(1):232-245.
B2M	B2M	beta-2-microglobulin	MHC-Class-ONE	567	ENSG00000273686	protein-coding	15	15q21.1	AR	Mutations in B2M gene, causing MHC class I non-expression	CVID, Sinopulmonary infections, cutaneous granuloma, hypoproteinemia. Absent expression of β2m associated proteins like MHC-I, CD1a, and CD1b, CD1c on β2m-deficient cells; Amyloidosis, familial visceral	-	UE: Reduced expression of the B2M, MHC class I, and FcRn proteins	109700	343422; 82799	homozygous c.913G-C transversion in exon 1 resulting in an ala11-to-pro (A11P) substitution; heterozygous 286G-A transition in the B2M gene, resulting in an asp76-to-asn (D76N) substitution; homozygous G-to-T transversion in intron 1 of the B2M gene (c.67+1G-T), predicted to result in a frameshift and premature termination in exon 2	Wani, M. A., Haynes, L. D., Kim, J., Bronson, C. L., Chaudhury, C., Mohanty, S., Waldmann, T. A., Robinson, J. M., Anderson, C. L. Familial hypercatabolic hypoproteinemia caused by deficiency of the neonatal Fc receptor, FcRn, due to a mutant beta-2-microglobulin gene. Proc. Nat. Acad. Sci. 103: 5084-5089, 2006. Note: Erratum: Proc. Nat. Acad. Sci. 103: 10526 only, 2006.
BACH2	BACH2	BTB domain and CNC homolog 2	Immune-Signaling	60468	ENSG00000112182	protein-coding	6	6q15	-	BACH2/CA-1 microsatellite analysis indicated that loss of heterozygosity occurred in 5 of 25 non-Hodgkin lymphoma	(BRIDA): Affected subjects had lymphocyte-maturation defects that caused immunoglobulin deficiency and intestinal inflammation	-	-	605394	-	a syndrome of BACH2-related immunodeficiency and autoimmunity (BRIDA) that results from BACH2 haploinsufficiency	-
BCL10	BCL10	B-cell CLL/lymphoma 10	Pro-Apoptosis	8915	ENSG00000142867	protein-coding	1	1p22.3	AR	Mutations in BCL10 which encodes the B cell CLL / lymphoma 10 protein that forms a heterotrimer with Malt1 and CARD family adaptors and plays a role in NF-kB signaling	CVID; Recurrent bacterial and viral infections, candidiasis, gastroenteritis; Lymphoma, MALT, somatic ; {Lymphoma, follicular, somatic}; {Male germ cell tumor, somatic}, {Mesothelioma, somatic}; {Sezary syndrome, somatic}	-	KO: complete absence of the protein in patient cells	603517	863632	499insT mutation causing a frameshift at codon 167;63insA mutation causing a frameshift at codon 55; 345delA mutation causing a frameshift at codon 115; 428insTT mutation causing a frameshift at codon 143; 231insA mutation causing a frameshift at codon 77; 525del17 mutation causing a frameshift at codon 175; 410delA mutation causing a frameshift at codon 137; 398insT mutation causing a frameshift…	Willis, T. G., Jadayel, D. M., Du, M.-Q., Peng, H., Perry, A. R., Abdul-Rauf, M., Price, H., Karran, L., Majekodunmi, O., Wlodarska, I., Pan, L., Crook, T., Hamoudi, R., Isaacson, P. G., Dyer, M. J. S. Bcl10 is involved in t(1;14)(p22;q32) of MALT B cell lymphoma and mutated in multiple tumor types. Cell 96: 35-45, 1999.
BCL11B	BCL11B	B-cell CLL/lymphoma 11B	Immune-Signaling	64919	ENSG00000127152	protein coding	14	14q32.2	AD		"Leaky" SCID		Resulting protein had dominant negative activity	606558	934623	heterozygous de novo missense mutation, p.N441K, in BCL11B	-
BLM	BLM	Bloom syndrome RecQ like helicase	Pro-Proliferation	641	ENSG00000197299	protein-coding	15	15q26.1	AR	Mutations in BLM (RECQL3); encoding DNA helicase RecQ protein-like 3 helicase	Bloom Syndrome, Short stature; bird like face; sun-sensitive erythema; marrow failure; leukemia; lymphoma; chromosomal instability	-	-	604610	2685	6-BP DEL/7-BP INS; 3-BP DEL, 631CAA; EX11,12DEL; homozygous for a 2596T-C transition resulting in an ile841-to-thr substitution; eterozygosity for a 3181G-T transversion in the RECQL3 gene resulting in a cys1036-to-phe (C1036F) substitution	Ellis, N. A., Groden, J., Ye, T.-Z., Straughen, J., Lennon, D. J., Ciocci, S., Proytcheva, M., German, J. The Bloom's syndrome gene product is homologous to RecQ helicases. Cell 83: 655-666, 1995.
BLNK	BLNK	B-cell linker	Immune-Signaling	29760	ENSG00000095585	protein-coding	10	10q24.1	AR	Mutations in BLNK; a scaffold protein that binds to BTK	BLNK deficiency; Severe bacterial infections; normal numbers of pro-B cells	-	No BLNK transcripts could be amplified from the patient's bone marrow	604515	462102	C-to-A substitution of the third basepair position in codon 10, which encoded a silent proline substitution; A-to-T transversion at the +3 position of the splice donor site for intron 1, 20 basepairs downstream from the alteration in codon 10	Minegishi, Y., Rohrer, J., Coustan-Smith, E., Lederman, H. M., Pappu, R., Campana, D., Chan, A. C., Conley, M. E. An essential role for BLNK in human B cell development. Science 286: 1954-1957, 1999.
BLOC1S6	BLOC1S6	biogenesis of lysosomal organelles complex 1 subunit 6	Lysosome	26258	ENSG00000104164	protein-coding	15	15q21.1	AR	Mutations in PLDN, encoding Pallidin, a component of the biogenesis of lysosome-related organelles complex-1 (BLOC-1)	Hermansky-Pudlak syndrome, type 9; Oculocutaneous albinism, recurrent cutaneous infections, leukopenia, thrombocytopenia	-	-	604310	481656	homozygosity for a c.232C-T transition (chr15.45,895,305C-T, GRCh37) in exon 3 of the PLDN gene, resulting in a gln78-to-ter (Q78X)	Badolato, R., Prandini, A., Caracciolo, S., Colombo, F., Tabellini, G., Giacomelli, M., Cantarini, M. E., Pession, A., Bell, C. J., Dinwiddie, D. L., Miller, N. A., Hateley, S. L., Saunders, C. J., Zhang, L., Schroth, G. P., Plebani, A., Parolini, S., Kingsmore, S. F. Exome sequencing reveals a pallidin mutation in a Hermansky-Pudlak-like primary immunodeficiency syndrome. (Letter) Blood 119: 318…
BTK	BTK	Bruton tyrosine kinase	Immune-Signaling	695	ENSG00000010671	protein-coding	X	Xq22.1	XL	Mutations in BTK, a cytoplasmic tyrosine kinase activated by crosslinking of the BCR	BTK deficiency; Severe bacterial infections; normal numbers of pro-B cells; agammaglobulinemia and isolated hormone deficiency	-	Most mutations led to truncation of the enzyme	300300	65123	G-to-A transition at nucleotide 1706, resulting in a change of arginine-525 to glutamine; A-to-G transition at position 1420, resulting in a substitution of glutamic acid for lysine-430; point mutation in the SH2 domain of BTK in a B-cell line.	Vetrie, D., Vorechovsky, I., Sideras, P., Holland, J., Davies, A., Flinter, F., Hammarstrom, L., Kinnon, C., Levinsky, R., Bobrow, M., Smith, C. I. E., Bentley, D. R. The gene involved in X-linked agammaglobulinaemia is a member of the src family of protein-tyrosine kinases. Nature 361: 226-233, 1993. Note: Erratum: Nature 364: 362 only, 1993.
C1QA	C1QA	complement C1q A chain	Secreted-Immune	712	ENSG00000173372	protein-coding	1	1p36.12	AR	C1QA,: Classical complement pathway component	C1q deficiency; SLE, infections with encapsulated organisms	Patients may also present with systemic lupus erythematosus	C1q deficiency presents in 2 different forms, absent C1q protein or presence of a dysfunctional molecule	120550	462252	A chain that resulted in a gln-to-stop (Q186X) substitution;	Topaloglu, R., Bakkaloglu, A., Slingsby, J. H., Mihatsch, M. J., Pascual, M., Norsworthy, P., Morley, B. J., Saatci, U., Schifferli, J. A., Walport, M. J. Molecular basis of hereditary C1q deficiency associated with SLE and IgA nephropathy in a Turkish family. Kidney Int. 50: 635-642, 1996.
C1QB	C1QB	complement C1q B chain	Secreted-Immune	713	ENSG00000173369	protein-coding	1	1p36.12	AR	C1QB: Classical complement pathway component	C1q deficiency; SLE, infections with encapsulated organisms	Patients may also present with systemic lupus erythematosus	C1q deficiency presents in 2 different forms, absent C1q protein or presence of a dysfunctional molecule	120570	462252	homozygous 455G-A transition in the B-chain resulted in a premature stop codon at amino acid 150;	McAdam, R. A., Goundis, D., Reid, K. B. M. A homozygous point mutation results in a stop codon in the C1q B-chain of a C1q-deficient individual. Immunogenetics 27: 259-264, 1988.
C1QC	C1QC	complement C1q C chain	Secreted-Immune	714	ENSG00000159189	protein-coding	1	1p36.12	AR	C1QC: Classical complement pathway component	C1q deficiency; SLE, infections with encapsulated organisms	Patients may also present with systemic lupus erythematosus	C1q deficiency presents in 2 different forms, absent C1q protein or presence of a dysfunctional molecule	120575	462252	homozygous deletion of a C nucleotide at position 43 of the C1QC gene; homozygosity for a C-to-T transition at position 41 of the C chain; homozygous point mutation as the cause of dysfunctional C1q deficiency (613652): a G-to-A transition at position 6 of the C chain.	Slingsby, J. H., Norsworthy, P., Pearce, G., Vaishnaw, A. K., Issler, H., Morley, B. J., Walport, M. J. Homozygous hereditary C1q deficiency and systemic lupus erythematosus: a new family and the molecular basis of C1q deficiency in three families. Arthritis Rheum. 39: 663-670, 1996.
C1R	C1R	complement C1r	Secreted-Immune	715	ENSG00000159403	protein-coding	12	12p13.31	AD	C1R: Classical complement pathway component	C1r deficiency; SLE, infections with encapsulated organisms	Patients may also present with systemic lupus erythematosus	abnormal C1R protein was retained in the cell but could undergo autoactivation that might lead to interaction with off-target substrates	613785	82791	heterozygosity for a c.149_150TC-AT change (c.149_150TC-AT, NM_001733.4) in the C1R gene, resulting in a val50-to-asp substitution (val32-to-asp (V32D); heterozygosity for a c.1073G-T transversion (c.1073G-T, NM_001733.4) in the C1R gene, resulting in a cys358-to-phe substitution (cys340-to-phe (C340F); c.927C-G transversion (c.927C-G, NM_001733.4) in the C1R gene, resulting in a cys309-to-trp su…	Kapferer-Seebacher, I., Pepin, M., Werner, R., Aitman, T. J., Nordgren, A., Stoiber, H., Thielens, N., Gaboriaud, C., Amberger, A., Schossig, A., Gruber, R., Giunta, C., and 28 others. Periodontal Ehlers-Danlos syndrome is caused by mutations in C1R and C1S, which encode subcomponents C1r and C1s of complement. Am. J. Hum. Genet. 99: 27Sept, 2016.
C1S	C1S	complement C1s	Secreted-Immune	716	ENSG00000182326	protein-coding	12	12p13.31	AR or AD	C1S: Classical complement pathway component	C1s deficiency; SLE, infections with encapsulated organisms	Patients may also present with systemic lupus erythematosus	KO: No C1s protein was detectable	120580	-	homozygous for a 4-bp deletion in exon 10; a C-to-T transition in codon 534 in exon 12; heterozygosity for a c.880T-C transition (c.880T-C, NM_201442.2) in the C1S gene, resulting in a cys294-to-arg substitution (cys279-to-arg (C279R)	Inoue, N., Saito, T., Masuda, R., Suzuki, Y., Ohtomi, M., Sakiyama, H. Selective complement C1s deficiency caused by homozygous four-base deletion in the C1s gene. Hum. Genet. 103: 415-418, 1998.
C2	C2	complement C2	Secreted-Immune	717	ENSG00000235017	protein-coding	6	6p21.33	AR	C2: Classical complement pathway component	C2 deficiency; SLE, infections with encapsulated organisms, atherosclerosis	Patients may also present with systemic lupus erythematosus	Selective defect in the synthesis of C2 protein	613927	865788; 865789	homozygous C2 deficiency who developed cutaneous vasculitis and sicca syndrome; haplotype A25, B18, Drw2, BFS, C2Q0, C4A4B2. In the family with type II, 2 different MHC haplotypes were associated with C2 deficiency	D'Cruz, D., Taylor, J., Ahmed, T., Asherson, R., Khamashta, M., Hughes, G. R. V. Complement factor 2 deficiency: a clinical and serological family study. Ann. Rheum. Dis. 51: 1254-1256, 1992
C3	C3	complement C3	Secreted-Immune	718	ENSG00000125730	protein-coding	19	19p13.3	AR or AD	C3: Central complement component	C3 deficiency LOF; Infections; glomerulonephritis; Atypical Hemolytic-uremic syndrome with gain-of-function mutations.,C3 GOF: Atypical Hemolytic-uremic syndrome	Patients may also present with systemic lupus erythematosus	Lack of production of functional C3 protein, due to a genetic defect	120700	231467; 442875	C to G, at position 364 in exon 3, distinguishing C3S and C3F; monoclonal antibody HAV 4-1: codon 314 in exon 9; 61-bp deletion in exon 18, resulting from splicing of a cryptic 5-prime donor splice site in exon 18 with the normal 3-prime splice site in exon 19; omozygous C3 deficient. By Southern blot analysis, they demonstrated that the C3 null gene had an 800-bp deletion in exons 22; heterozygo…	Botto, M., Fong, K. Y., So, A. K., Koch, C., Walport, M. J. Molecular basis of polymorphisms of human complement component C3. J. Exp. Med. 172: 1011-1017, 1990.
C4A	C4A	complement C4A (Rodgers blood group)	Secreted-Immune	720	ENSG00000227746	protein-coding	6	6p21.33	AR	C4A, Classical complement pathway components	C4 deficiency; SLE, infections with encapsulated organisms	risk of SLE disease susceptibility significantly increased	defective C4A gene	120810	482272	2-bp insertion in exon 29, leading to nonexpression due to creation of a termination codon;	Braun, L., Schneider, P. M., Giles, C. M., Bertrams, J., Rittner, C. Null alleles of human complement C4: evidence for pseudogenes at the C4A locus and for gene conversion at the C4B locus. J. Exp. Med. 171: 129-140, 1990.
C4B	C4B	complement C4B (Chido blood group)	Secreted-Immune	721	ENSG00000236625	protein-coding	6	6p21.33	AR	C4B: Classical complement pathway components	C4 deficiency; SLE, infections with encapsulated organisms	risk of SLE disease susceptibility significantly increased	-	120820	-	homozygous deficiency of complement C4 is one of the strongest genetic risk factors for SLE, partial C4 deficiency states do not independently predispose to the disease;	Boteva, L., Morris, D. L., Cortes-Hernandez, J., Martin, J., Vyse, T. J., Fernando, M. M. A. Genetically determined partial complement C4 deficiency states are not independent risk factors for SLE in UK and Spanish populations. Am. J. Hum. Genet. 90: 445-456, 2012.
C4BPA	C4BPA	complement component 4 binding protein alpha	Secreted-Immune	722	ENSG00000123838	protein-coding	1	1q32.2	-	dysregulation of the alternative complement pathway can lead to aHUS	associated with atypical hemolytic uremic syndrome	-	C4BPA variant had impaired ability to bind C3b and act as a cofactor in its degradation	120830	-	an arg240-to-his (R240H) SNP in the C4BPA gene that was associated with atypical hemolytic uremic syndrome	Blom, A. M., Bergstrom, F., Edey, M., Diaz-Torres, M., Kavanagh, D., Lampe, A., Goodship, J. A., Strain, L., Moghal, N., McHugh, M., Inward, C., Tomson, C., Fremeaux-Bacchi, V., Villoutreix, B. O., Goodship, T. H. J. A novel non-synonymous polymorphism (p.arg240his) in C4b-binding protein is associated with atypical hemolytic uremic syndrome and leads to impaired alternative pathway cofactor acti…
C4BPB	C4BPB	complement component 4 binding protein beta	Secreted-Immune	725	ENSG00000123843	protein-coding	1	1q32.1	-	-	-	-		120831	-	C4b-binding protein has a regulatory role in the coagulation system also, mediated through the beta-chain binding of protein S	-
C5	C5	complement C5	Secreted-Immune	727	ENSG00000106804	protein-coding	9	9q33.2	AR	C5: Terminal complement component	C5 deficiency; Neisserial infections	-	protein was very unstable, as no C5 protein was detectable in homozygous patients	120900	91003	a C-to-T transition in exon 1 of the C5 gene, resulting in a glutamine-to-stop substitution at codon 84 (Q84X); a C-to-T transition resulting in an arg1458-to-ter (R1458X) substitution; 1115A-G transition in exon 10 of the C5 gene that predicts a lys372-to-arg (K372R) substitution	Wang, X., Fleischer, D. T., Whitehead, W. T., Haviland, D. L., Rosenfeld, S. I., Leddy, J. P., Snyderman, R., Wetsel, R. A. Inherited human complement C5 deficiency: nonsense mutations in exons 1 (gln1 to stop) and 36 (arg1458 to stop) and compound heterozygosity in three African-American families. J. Immun. 154: 5464-5471, 1995
C6	C6	complement C6	Secreted-Immune	729	ENSG00000039537	protein-coding	5	5p13.1	AR	C6: Terminal complement component	C6 deficiency, Neisserial infections	-	protein of low molecular mass and of low expressed concentration	217050	382796;436639	substitution of a glutamic acid residue for alanine at residue 98; An in-frame stop codon was found 17 codons downstream from the intron boundary; single-basepair deletion, 879delG, was found in 30 chromosomes and was associated with 3 haplotypes	Fernie, B. A., Delbridge, G., Hobart, M. J. Correlation of a glu/ala substitution at position 98 with the complement C6 A/B phenotypes. Hum. Molec. Genet. 2: 591-592, 1993.
C7	C7	complement C7	Secreted-Immune	730	ENSG00000112936	protein-coding	5	5p13.1	AR	C7: Terminal complement component	C7 deficiency; Neisserial infections	-	protein of normal amount but different isoelectric focusing	217070	355270	T-to-A transversion at nucleotide 2250 of the C7 gene resulting in a cys-to-ter substitution at codon 728; 2-bp deletion in exon 15 of the C7 gene, denoted 2137delTG/2138delGT/2139delTG, that caused a frameshift and generated a premature termination codon 4 bp downstream; C-to-A transversion at position 72 of exon 11 of the C7 gene, resulting in the substitution of an arginine by a serine at codo…	Nishizaka, H., Horiuchi, T., Zhu, Z. B., Fukumori, Y., Volanakis, J. E. Genetic bases of human complement C7 deficiency. J. Immun. 157: 4239-4243, 1996.
C8A	C8A	complement C8 alpha chain	Secreted-Immune	731	ENSG00000157131	protein-coding	1	1p32.2	AR	C8A: Terminal complement component	C8 αdeficiency, Neisserial infections	-	-	120950	462431	C-to-A transversion of nucleotide 187 in exon 3 in their mature C8A cDNA sequence. (Presumably, the amino acid change in this case is at residue 63, the codon being changed from CAA (gln) to AAA (lys); homozygous single point mutation in the second exon-intron boundary, inactivating the universally conserved 5-prime splice site consensus sequence of the second intron (IVS2+1G-T); 1407C-T transiti…	Zhang, L., Rittner, C., Sodetz, J. M., Schneider, P. M., Kaufmann, T. The eighth component of human complement: molecular basis of C8A (C81) polymorphism. Hum. Genet. 96: 281-284, 1995.
C8B	C8B			732	ENSG00000021852	protein-coding	1	1p32.2	AR	C8B: Terminal complement component	C8β deficiency, Neisserial infections	-	-	120960	462430	C-to-T transition in exon 9 of the C8B gene, leading to the creation of a stop codon; CGA (arg) was changed to TGA (stop) at nucleotide position 1309 resulting in an ARG374TER substitution; 820C-T transition in exon 6; heterozygosity for the exon 9 C-T transition and the 388C-T transition in exon 3 of the C8B gene	Kaufmann, T., Hansch, G., Rittner, C., Spath, P., Tedesco, F., Schneider, P. M. Genetic basis of human complement C8-beta deficiency. J. Immun. 150: 4943-4947, 1993.
C8G	C8G		Secreted-Immune	733	ENSG00000176919	protein-coding	9	9q34.3	AR	C8G: Terminal complement component	C8γ deficiency, Neisserial infections	-	-	120930	-	C8G gene, namely a polymorphic site in exon 1 (207T/G) and 2 more polymorphic sites in intron 1 (213+37G-to-A; 213+65del3;	Dewald, G., Cichon, S., Bryant, S. P., Hemmer, S., Nothen, M. M., Spurr, N. K. The human complement C8G gene, a member of the lipocalin gene family: polymorphisms and mapping to chromosome 9q34.3. Ann. Hum. Genet. 60: 281-291, 1996.
C9	C9	complement C9	Secreted-Immune	735	ENSG00000113600	protein-coding	5	5p13.1	AR	C9: Terminal complement component	C9 deficiency, Mild susceptibility to Neisserial infections	-	-	120940	462539	C-to-T transition at nucleotide 343, which converted codon 95 from CGA (arg) to TGA (stop); heterozygous for the R95X mutation; one of these had a C507Y ; 166C-A transversion in exon 2, resulting in a cys33-to-ter (C33X) substitution, and a 464T-C transition in exon 4, resulting in an arg133-to-ter (R133X); 359T-G transversion in exon 4, resulting in a cys98-to-gly (C98G) substitution	Horiuchi, T., Nishizaka, H., Kojima, T., Sawabe, T., Niho, Y., Schneider, P. M., Inaba, S., Sakai, K., Hayashi, K., Hashimura, C., Fukumori, Y. A non-sense mutation at arg95 is predominant in complement 9 deficiency in Japanese. J. Immun. 160: 1509-1513, 1998.
CARD11	CARD11	caspase recruitment domain family member 11	Intracellular-Signaling	84433	ENSG00000198286	protein-coding	7	7p22.2	AR	Defects in CARD11 – acts as a scaffold for NF-КB activity in the adaptive immune response; CARD11; scaffold for NF-kB activity in the adaptive immune response; gain of function	CVID; Pneumocystis jirovicii pneumonia, bacterial infections; B-cell expansion with NFKB and T-cell anergy; CARD 11 gain of function	-	mutant proteins spontaneously localized into large protein aggregates	607210	850732; 767600	eterozygous germline c.735G-A transition in exon 5 resulting in a glu127-to-gly (E127G) substitution; heterozygous germline G-to-A transition in exon 4 resulting in a gly116-to-ser (G116S) substitution; homozygous c.2833C-T transition resulting ihomozygous 1,377-bp genomic deletion resulting in the deletion of exon 21n a gln945-to-ter (Q945X) substitution;	Snow, A. L., Xiao, W., Stinson, J. R., Lu, W., Chaigne-Delalande, B., Zheng, L., Pittaluga, S., Matthews, H. F., Schmitz, R., Jhavar, S., Kuchen, S., Kardava, L., and 9 others. Congenital B cell lymphocytosis explained by novel germline CARD11 mutations. J. Exp. Med. 209: 2247-2261, 2012.
CARD14	CARD14	caspase recruitment domain family member 14	Anti-Apoptosis	79092	ENSG00000141527	protein-coding	17	17q25.3	AD	Mutation in CARD14 (see functional defect)	CAMPS (CARD14 mediated psoriasis); Psoriasis	-	-	607211	351141 ;865511; 45939	resulting in a gly117-to-ser (G117S) substitution; 349+5G-A transition in intron 3 of the CARD14 gene, resulting in use of a cryptic splice donor site 66 basepairs from the start of intron 3; heterozygosity for a de novo 413A-C transversion in exon 4 of the CARD14 gene, resulting in a glu138-to-ala (E138A) substitution; 424G-A transition in the CARD14 gene, resulting in a glu142-to-lys (E142K) su…	Jordan, C. T., Cao, L., Roberson, E. D. O., Pierson, K. C., Yang, C.-F., Joyce, C. E., Ryan, C., Duan, S., Helms, C. A., Liu, Y., Chen, Y., McBride, A. A., Hwu, W.-L., Wu, J.-Y., Chen, Y.-T., Menter, A., Goldbach-Mansky, R., Lowes, M. A., Bowcock, A. M. PSORS2 is due to mutations in CARD14. Am. J. Hum. Genet. 90: 784-795, 2012.
CARD9	CARD9	caspase recruitment domain family member 9	Pattern-Recognition-Receptors	64170	ENSG00000187796	protein-coding	9	9q34.3	AR	Mutations of CARD9	CARD9 deficiency, Predisposition to invasive fungal diseases; Invasive candidiasis infection Deep dermatophytoses	-	No CARD9 protein was detected by Western blot or flow-cytometric analysis of cultured patient monocyte-derived dendritic cells	607212	347128	gln295-to-ter (Q295X) substitution; gly72-to-ser (G72S) substitution, and a c.1118G-C transversion, resulting in an arg373-to-pro (R373P); arg373-to-pro (R373P) mutation in the CARD9 gene	Glocker, E.-O., Hennigs, A., Nabavi, M., Schaffer, A. A., Woellner, C., Salzer, U., Pfeifer, D., Veelken, H., Warnatz, K., Tahami, F., Jamal, S., Manguiat, A., Rezaei, N., Amirzargar, A. A., Plebani, A., Hannesschlager, N., Gross, O., Ruland, J., Grimbacher, B. A homozygous CARD9 mutation in a family with susceptibility to fungal infections. New Eng. J. Med. 361: 1727-1735, 2009.
CARMIL2	CARMIL2	capping protein regulator and myosin 1 linker 2	Cytoskeleton	146206	ENSG00000159753	protein-coding	16	16q22.1			-			610859		-	-
CASP10	CASP10	caspase 10	Pro-Apoptosis	843	ENSG00000003400	protein-coding	2	2q33.1	AD	Mutations in CASP10, intracellular apoptosis pathway	ALPS-Caspase10, Adenopathies, splenomegaly, autoimmunity.	-	-	601762	349065	heterozygous 724C-T transition in the CASP10 gene, resulting in a leu242-to-phe (L242F) substitution (L285F in the longer CASP10 isoform); observed a 1241C-T transition in exon 9 of the CASP10 gene, resulting in an ala414-to-val (A414V); 769C-T transition in exon 7 of the CASP10 gene, converting gln257 to ter (Q257X).	Wang, J., Zheng, L., Lobito, A., Chan, F. K., Dale, J., Sneller, M., Yao, X., Puck, J. M., Straus, S. E., Lenardo, M. J. Inherited human caspase 10 mutations underlie defective lymphocyte and dendritic cell apoptosis in autoimmune lymphoproliferative syndrome type II. Cell 98: 47-58, 1999.
CASP8	CASP8	caspase 8	Pro-Apoptosis	841	ENSG00000064012	protein-coding	2	2q33.1	AR	Mutations in CASP8, intracellular apoptosis and activation pathways	ALPS-Caspase 8, Adenopathies, splenomegaly, Bacterial and viral infections, Hypogammaglobulinemia	-	-	601763	339548	homozygous C-to-T transition in the CASP8 gene, resulting in an arg248-to-trp (R248W) substitution; a 2-bp deletion (1225_1226delTG) in exon 7 that was predicted to result in frameshift and premature termination of amino acid synthesis in the p10 protease subunit; ASP302HIS	Chun, H. J., Zheng, L., Ahmad, M., Wang, J., Speirs, C. K., Siegel, R. M., Dale, J. K., Puck, J., Davis, J., Hall, C. G., Skoda-Smith, S., Atkinson, T. P., Straus, S. E., Lenardo, M. J. Pleiotropic defects in lymphocyte activation caused by caspase-8 mutations lead to human immunodeficiency. Nature 419: 395-399, 2002.
CBL	CBL	Cbl proto-oncogene	Ubiquitylation-and-Sumoylation	867	ENSG00000110395	protein-coding	11	11q23.3	AD/ de novo		autoimmune disease			165360		-	-
CCBE1	CCBE1			147372	ENSG00000183287	protein-coding	18	18q21.32	AR	Mutation of CCBE1: (COLLAGEN AND CALCIUM-BINDING EGF DOMAIN-CONTAINING PROTEIN1)	Hennekam-lymphangiectasia-lymphedema syndrome; Lymphangiactasia and lymphedema with facial abnormalities and other dysmorphic features	-	interfere with proper folding of the protein with some preservation of protein function	612753	137946	homozygosity for a 223T-A transversion in the CCBE1 gene, resulting in a cys75-to-ser (C75S) substitution; 305G-C transversion in the CCBE1 gene, resulting in a cys102-to-ser (C102S) substitution ; 979G-C transversion in the CCBE1 gene resulting in a gly237-to-arg (G237R) substitution; 1-bp insertion (683_684insT) in the CCBE1 gene; heterozygosity for a 472C-T transition in the CCBE1 gene, result…	Alders, M., Hogan, B. M., Gjini, E., Salehi, F., Al-Gazali, L., Hennekam, E. A., Holmberg, E. E., Mannens, M. M. A. M., Mulder, M. F., Offerhaus, G. J. A., Prescott, T. E., Schroor, E. J., Verheij, J. B. G. M., Witte, M., Zwijnenburg, P. J., Vikkula, M., Schulte-Merker, S., Hennekam, R. C. Mutations in CCBE1 cause generalized lymph vessel dysplasia in humans. Nature Genet. 41: 1272-1274, 2009.
CCDC40	CCDC40			55036	ENSG00000141519	protein-coding	17	17q25.3			autoimmune disease			613808		-	-
CCL2	CCL2	C-C motif chemokine ligand 2	Secreted-Immune	6347	ENSG00000108691	protein coding	17	17q12			Simian Immunodeficiency Virus			158105	332156	-	-
CCL22	CCL22	C-C motif chemokine ligand 22	Secreted-Immune	6367	ENSG00000102962	protein coding	16	16q21			Simian Immunodeficiency Virus			602957		-	-
CD19	CD19	CD19 molecule	Immune-Cell-Surface	930	ENSG00000177455	protein-coding	16	16p11.2	AR	Mutations in CD19; transmembrane protein that amplifies signal through BCR	CD19 deficiency, Recurrent infections; May have glomerulonephritis	-	-	107265	462088	homozygosity for an insertion of an adenine in exon 6 ; homozygosity for a dinucleotide deletion of guanine and adenine in exon 11; heterozygous G-to-T transversion in intron 6, resulting in the skipping of exon 6, a frameshift, and premature terminatio; trp52-to-cys (W52C) substitution	van Zelm, M. C., Reisli, I., van der Burg, M., Castano, D., van Noesel, C. J. M., van Tol, M. J. D., Woellner, C., Grimbacher, B., Patino, P. J., van Dongen, J. J. M., Franco, J. L. An antibody-deficiency syndrome due to mutations in the CD19 gene. New Eng. J. Med. 354: 1901-1912, 2006.
CD247	CD247	CD247 molecule	Immune-Cell-Surface	919	ENSG00000198821	protein-coding	1	1q24.2	AR	-	Immunodeficiency due to defect in CD3-zeta	-	-	186780	346666	homozygosity for a gln70-to-stop (Q70X) nonsense mutation in the CD3Z gene; a child with primary T-cell immunodeficiencywho had a homozygous germline mutation (Q70X);	Rieux-Laucat, F., Hivroz, C., Lim, A., Mateo, V., Pellier, I., Selz, F., Fischer, A., Le Deist, F. Inherited and somatic CD3-zeta mutations in a patient with T-cell deficiency. New Eng. J. Med. 354: 1913-1921, 2006.
CD27	CD27	CD27 molecule	Immune-Cell-Surface	939	ENSG00000139193	protein-coding	12	12p13.31	AR	Mutations in CD27 (TNFRSF7) encoding TNF-R member superfamily required for generation and long-term maintenance of T cell immunity	-	-	-	186711	767454	homozygous 24G-A transition in the CD27 gene, resulting in a trp8-to-ter (W8X) substitution; homozygous 158G-A transition in the CD27 gene, resulting in a cys53-to-tyr (C53Y) substitution	van Montfrans, J. M., Hoepelman, A. I. M., Otto, S., van Gijn, M., van de Corput, L., de Weger, R. A., Monaco-Shawver, L., Banerjee, P. P., Sanders, E. A. M., Jol-van der Zijde, C. M., Betts, M. R., Orange, J. S., Bloem, A. C., Tesselaar, K. CD27 deficiency is associated with combined immunodeficiency and persistent symptomatic EBV viremia. J. Allergy Clin. Immun. 129: 787-793, 2012.
CD3D	CD3D	CD3d molecule	Immune-Cell-Surface	915	ENSG00000167286	protein-coding	11	11q23.3	AR	Defect in CD3δ, chain of T cell antigen receptor complex	T-B+ SCID, onset in early infancy of recurrent bacterial, viral, and fungal infections	-	-	186790	816477	homozygous 202C-T transition in the CD3D gene, resulting in an arg68-to-ter (R68X) substitution; cys93-to-ter (C93X) substitution;	Yu, G. P., Nadeau, K. C., Berk, D. R., de Sant Basile, G., Lambert, N., Knapnougel, P., Roberts, J., Kavanau, K., Dunn, E., Stiehm, E. R., Lewis, D. B., Umetsu, D. T., Puck, J. M., Cowan, M. J. Genotype, phenotype, and outcomes of nine patients with T-B+N
CD3E	CD3E	CD3e molecule	Immune-Cell-Surface	916	ENSG00000198851	protein-coding	11	11q23.3	AR	Defect in CD3ε chain of T cell antigen receptor complex	T-B+ SCID, onset in infancy or early childhood of recurrent infections, homozygous or compound heterozygous mutation	-	-	186830	816457; 776544	trp59-to-ter (W59X) substitution; intronic mutation caused a deletion of exon 7;frameshift at codon 43 and a stop codon 13 residues downstream and predicting a truncation of the CD3E chain in its extracellular domain	Soudais, C., de Villartay, J.-P., Le Deist, F., Fischer, A., Lisowska-Grospierre, B. Independent mutations of the human CD3-epsilon gene resulting in a T cell receptor/CD3 complex immunodeficiency. Nature Genet. 3: 77-81, 1993.
CD3G	CD3G	CD3g molecule	Immune-Cell-Surface	917	ENSG00000160654	protein-coding	11	11q23.3	AR	Mutation of CD3G. Defect in CD3γ component of the T cell antigen receptor complex	CVID, CD3 gamma deficient	-	-	186740	816437	point mutation, A to G, which changed the methionine initiator codon (ATG) to a valine codon (GTG); homozygous c.205A-T transversion in exon 3 of the CD3G gene, resulting in a lys69-to-ter (K69X) substitution	Arnaiz-Villena, A., Timon, M., Corell, A., Perez-Aciego, P., Martin-Villa, J. M., Regueiro, J. R. Primary immunodeficiency caused by mutations in the gene encoding the CD3-gamma subunit of the T-lymphocyte receptor. New Eng. J. Med. 327: 529-533, 1992
CD40	CD40	CD40 molecule	Immune-Cell-Surface	958	ENSG00000101017	protein-coding	20	20q13.12	AR	Defects in CD40 cause defective isotype switching and impaired dendritic cell signaling	CVID, Neutropenia, gastrointestinal and liver/biliary tract disease, opportunistic infections; hyper-IgM, type 3	-	triggered the unfolded protein response, whereas another mutant triggered the ER-associated degradation	109535	328419	455A-T transversion, at the fifth basepair position of exon 5; 294T-C transition in exon 3, resulting in a cys83-to-arg (C83R) substitution; A-to-T substitution at position -2 of the acceptor splice site of intron 3; homozygous 3-bp deletion (175delTAA) in exon 2;	Ferrari, S., Giliani, S., Insalaco, A., Al-Ghonaium, A., Soresina, A. R., Loubser, M., Avanzini, M. A., Marconi, M., Badolato, R., Ugazio, A. G., Levy, Y., Catalan, N., Durandy, A., Tbakhi, A., Notarangelo, L. D., Plebani, A. Mutations of CD40 gene cause an autosomal recessive form of immunodeficiency with hyper IgM. Proc. Nat. Acad. Sci. 98: 12614-12619, 2001.
CD40LG	CD40LG	CD40 ligand	Immune-Cell-Surface	959	ENSG00000102245	protein-coding	X	Xq26.3	XL	Defects in CD40 ligand (CD40L; also called TNFSF5 or CD154) cause defective isotype switching and impaired dendritic cell signaling	CVID, Neutropenia, thrombocytopenia; hemolytic anemia, biliary tract and liver disease, opportunistic infections; hyper-IgM immunodeficiency syndrome type 1.	-	-	300386	96019	replacement of ala235 by pro in the cDN; replacement of serine-128 by arginine and glutamic acid-129 by glycine; substitution of valine for glycine at position 227; ubstitution of proline for leucine at position 155	Aruffo, A., Farrington, M., Hollenbaugh, D., Li, X., Milatovich, A., Nonoyama, S., Bajorath, J., Grosmaire, L. S., Stenkamp, R., Neubauer, M., Roberts, R. L., Noelle, R. J., Ledbetter, J. A., Francke, U., Ochs, H. D. The CD40 ligand, gp39, is defective in activated T cells from patients with X-linked hyper-IgM syndrome. Cell 72: 291-300, 1993.
CD46	CD46	CD46 molecule	General-Cell-Surface	4179	ENSG00000117335	protein-coding	1	1q32.2	AD	CD46: Dissociates C3b and C4b	Membrane Cofactor Protein (CD46) deficiency; aHUS, infections, preeclampsia	-	C1Y mutant protein was not expressed on the cell surface	120920	414167	43A and 844C. The 2-bp deletion caused a change in 3 amino acids at positions 233-235 and insertion of a premature stop codon at position 236; heterozygous 6-bp deletion in the MCP gene, resulting in loss of amino acids 237 and 238; heterozygous 822T-C transition in the MCP gene, resulting in a ser206-to-pro (S206P) substitution; homozygous G-to-C transversion in intron 1 of the MCP gene,	Noris, M., Brioschi, S., Caprioli, J., Todeschini, M., Bresin, E., Porrati, F., Gamba, S., Remuzzi, G. Familial haemolytic uraemic syndrome and an MCP mutation. Lancet 362: 1542-1547, 2003.
CD55	CD55	CD55 molecule (Cromer blood group)	General-Cell-Surface	1604	ENSG00000196352	protein-coding	1	1q32.2	-	Cromer antigens result from SNPs in the DAF gene	blood group cromer	-	KO of DAF in the RBCs	125240	450551	G-to-A transition, converting codon 53 in the CD55 gene from TGG (trp) to TGA (stop); homozygosity for a 1579C-A transversion at the position 24 bp upstream of the 3-prime end of exon 2;	Lublin, D. M., Mallinson, G., Poole, J., Reid, M. E., Thompson, E. S., Ferdman, B. R., Telen, M. J., Anstee, D. J., Tanner, M. J. A. Molecular basis of reduced or absent expression of decay-accelerating factor in Cromer blood group phenotypes. Blood 84: 1276-1282, 1994
CD59	CD59	CD59 molecule (CD59 blood group)	General-Cell-Surface	966	ENSG00000085063	protein-coding	11	11p13	AR	CD59: Regulates the membrane attack complex formation	Membrane Attack Complex Inhibitor (CD59) deficiency; Hemolytic anemia, polyneuropathy	-	reduced amounts of the protein, suggesting that it is synthesized but fails to reach cell membranes	107271	393582	single-nucleotide deletions in codon 16 (GCC to GC) and codon 96 (GCA to CA); homozygous deletion in codon 16 resulted in a frameshift and introduced a stop codon at position 54; homozygous c.266G-A transition in exon 3 of the CD59 gene, resulting in a cys89-to-tyr (C89Y) substitution; homozygous 1-bp deletion (c.146delA) in exon 5 of the CD59 gene, resulting in a frameshift and premature termina…	Motoyama, N., Okada, N., Yamashina, M., Okada, H. Paroxysmal nocturnal hemoglobinuria due to hereditary nucleotide deletion in the HRF20 (CD59) gene. Europ. J. Immun. 22: 2669-2673, 1992.
CD70	CD70	CD70 molecule	Immune-Cell-Surface	970	ENSG00000125726	protein coding	19	19p13.3			-			602840		-	-
CD79A	CD79A	CD79a molecule	Immune-Cell-Surface	973	ENSG00000105369	protein-coding	19	19q13.2	AR	Mutations in Igα (CD79A); part of the pre-BCR and BCR	Igα deficiency, Severe bacterial infections; normal numbers of pro-B cells	-	truncated protein that would not be expressed as part of the pre-B-cell receptor	112205	462101	homozygous A-to-G transition in intron 3 of the CD79A gene, resulting in the deletion of exon 3; homozygous G-to-A transition in intron 2 of the CD79A gene;	Minegishi, Y., Coustan-Smith, E., Rapalus, L., Ersoy, F., Campana, D., Conley, M. E. Mutations in Ig-alpha (CD79a) result in a complete block in B-cell development. J. Clin. Invest. 104: 1115-1121, 1999.
CD79B	CD79B	CD79b molecule	Immune-Cell-Surface	974	ENSG00000007312	protein-coding	17	17q23.3	AR	Mutations in Igb (CD79B); part of the pre-BCR and BCR	Igβ deficiency, Severe bacterial infections; normal numbers of pro-B cells	-	xpression of the mutant protein in 293T cells or Jurkat T cells showed that it formed disulfide-linked complexes and brought IGHM to the cell surface inefficiently	147245	461557	homozygous G-to-A transition in codon 137 in exon 3 resulting in a gly137-to-ser (G137S) substitution; homozygous 238C-T transition in exon 3 of the CD79B gene, resulting in a gln80-to-ter (Q80X) substitution;	Dobbs, A. K., Yang, T., Farmer, D., Kager, L., Parolini, O., Conley, M. E. Cutting edge: a hypomorphic mutation in Ig-beta (CD79b) in a patient with immunodeficiency and a leaky defect in B cell development. J. Immun. 179: 2055-2059, 2007.
CD81	CD81	CD81 molecule	Immune-Cell-Surface	975	ENSG00000110651	protein-coding	11	11p15.5	AR	Mutations in CD81; transmembrane protein that amplifies signal through BCR	CD81 deficiency; Recurrent infections; May have glomerulonephritis	-	-	186845	462091	homozygous G-to-A transition in intron 6 of the CD81 gene, resulting in use of a cryptic splice site, generation of a frameshift, and premature truncation	van Zelm, M. C., Smet, J., Adams, B., Mascart, F., Schandene, L., Janssen, F., Ferster, A., Kuo, C.-C., Levy, S., van Dongen, J. J. M., van der Burg, M. CD81 gene defect in humans disrupts CD19 complex formation and leads to antibody deficiency. J. Clin. Invest. 120: 1265-1274, 2010.
CD8A	CD8A	CD8a molecule	Immune-Cell-Surface	925	ENSG00000153563	protein-coding	2	2p11.2	AR	Defects of CD8 α chain, important for maturation and function of CD8 Tcells	CVID, familial, CD8 deficient	-	-	186910	323058	homozygous 331G-A transition in the CD8A gene, resulting in a gly90-to-ser (G90S) substitution	de la Calle-Martin, O., Hernandez, M., Ordi, J., Casamitjana, N., Arostegui, J. I., Caragol, I., Ferrando, M., Labrador, M., Rodriguez-Sanchez, J. L., Espanol, T. Familial CD8 deficiency due to a mutation in the CD8-alpha gene. J. Clin. Invest. 108: 117-123, 2001.
CDCA7	CDCA7	cell division cycle associated 7	Intracellular-Signaling	83879	ENSG00000144354	protein-coding	2	2q31.1	AR	Overexpression of this gene is found to enhance the transformation of lymphoblastoid cells	Immunodeficiency-Centromeric Instability-Facial Anomalies Syndrome 3 and Immunodeficiency-Centromeric Instability-Facial Anomalies Syndrome			609937		-	Picard, C., Bobby Gaspar, H., Al-Herz, W., Bousfiha, A., Casanova, J.-L., Chatila, T., … Sullivan, K. E. (2018). International Union of Immunological Societies: 2017 Primary Immunodeficiency Diseases Committee Report on Inborn Errors of Immunity. Journal of Clinical Immunology, 38(1), 96–128. http://doi.org/10.1007/s10875-017-0464-9
CDK4	CDK4	Cyclin Dependent Kinase 4	Pro-proliferation	1019	ENSG00000135446	protein-coding	12	12q14.1	AD		Melanoma, cutaneous malignant, 3	Currently in Phase 3 for treatting RA by Pfizer- compound palbociclib	CDK4 and CDK6 are phsyiologic RB1 kinases (accelarate RB1 to be in its growth state), inhibited by p14, p16, and p18 CDK inhibitors, which keeps RB1 in its active growth-suppressing state	123829		-	Okada, Y. et al. Nature; published online Dec. 25, 2013; doi:10.1038/nature12873
CDK6	CDK6	Cyclin Dependent Kinase 6	Pro-proliferation	1021	ENSG00000105810	protein-coding	7	7q21.2	AR	Embryos died when gene knocked out	Microcephaly 12, primary		CDK4 and CDK6 are phsyiologic RB1 kinases (accelarate RB1 to be in its growth state), inhibited by p14, p16, and p18 CDK inhibitors, which keeps RB1 in its active growth-suppressing state	603368		Transition in exon 5	Okada, Y. et al. Nature; published online Dec. 25, 2013; doi:10.1038/nature12873
CEBPE	CEBPE	CCAAT/enhancer binding protein epsilon	mRNA-Translation	1053	ENSG00000092067	protein-coding	14	14q11.2	AR		-		truncated protein was unable to activate transcription efficiently	600749	140766	-	Lekstrom-Himes, J. A., Dorman, S. E., Kopar, P., Holland, S. M., Gallin, J. I. Neutrophil-specific granule deficiency results from a novel mutation with loss of function of the transcription factor CCAAT/enhancer binding protein-epsilon. J. Exp. Med. 189: 1847-1852, 1999.
CFB	CFB	complement factor B	Secreted-and-ECM	629	ENSG00000239754	protein-coding	6	6p21.33	AD	CFB: Activation of the alternative pathway	Factor B, aHUS	-	-	138470	444141; 461625	G-to-A transition in codon 8 changes the amino acid from arginine in the S allele to glutamine in the F allele; 26T-A transversion in the CFB gene, resulting in a leu9-to-his variant; 95G-A transition in the CFB gene, resulting in an arg32-to-gln variant	Mejia, J. E., Jahn, I., de la Salle, H., Hauptmann, G. Human factor B: complete cDNA sequence of the BF*S allele. Hum. Immun. 39: 49-53, 1994
CFD	CFD	complement factor D	Secreted-and-ECM	1675	ENSG00000274619	protein-coding	19	19p13.3	AR	CFD: Regulation of the alternative complement pathway	Factor D deficiency, Neisserial infections	-	-	134350	342740	homozygous C-to-A transversion in the CFD gene, resulting in a ser42-to-ter (S42X) substitution; homozygosity for a mutant allele containing 2 missense mutations in cis in the CFD gene: a 638T-G transversion, resulting in a val213-to-gly (V213G) substitution, and a 640T-C transition, resulting in a cys214-to-arg (C214R) substitution;	Biesma, D. H., Hannema, A. J., van Velzen-Blad, H., Mulder, L., van Zwieten, R., Kluijt, I., Roos, D. A family with complement factor D deficiency. J. Clin. Invest. 108: 233-240, 2001
CFH	CFH	complement factor H	Secreted-and-ECM	3075	ENSG00000000971	protein-coding	1	1q31.3	AR or AD	CFH: Regulation of the alternative complement pathway; AutoAb to Complement Factor H	Factor H deficiency; Infections, Neisserial infections, aHUS, preeclampsia; "Atypical Hemolytic Uremic Syndrome; aHUS Spontaneous activation of the alternative complement pathway"	-	analysis detected low levels of the normal-sized factor H protein	134370	412743; 96024	heterozygous C-to-G transversion in exon 20 of the CFH gene, predicted to result in an arg1197-to-gly (ARG1197GLY) substitution in SCR20; a 1679T-C transition resulting in a cys518-to-arg (CYS518ARG) substitution in short consensus repeat (SCR) number 9, and a 2949G-A transition resulting in a cys991-to-tyr (CYS991TYR); cys959-to-tyr (C959Y) mutation; homozygous C-to-T transition in exon 20 of th…	Richards, A., Buddles, M. R., Donne, R. L., Kaplan, B. S., Kirk, E., Venning, M. C., Tielemans, C. L., Goodship, J. A., Goodship, T. H. J. Factor H mutations in hemolytic uremic syndrome cluster in exons 18-20, a domain important for host cell recognition. Am. J. Hum. Genet. 68: 485-490, 2001.
CFHR1	CFHR1	complement factor H related 1	Secreted-and-ECM	3078	ENSG00000244414	protein-coding	1	1q31.3	AR or AD	CFHR1-5: Bind C3b	Factor H –related protein deficiencies, AR/AD; aHUS, Neisserial infections	-	-	134371	370773	Caprioli, J., Castelletti, F., Bucchioni, S., Bettinaglio, P., Bresin, E., Pianetti, G., Gamba, S., Brioschi, S., Daina, E., Remuzzi, G., Noris, M. Complement factor H mutations and gene polymorphisms in haemolytic uraemic syndrome: the C-257T, the A2089G and the G2881T polymorphisms are strongly associated with the disease. Hum. Molec. Genet. 12: 3385-3395, 2003	-
CFHR2	CFHR2	complement factor H related 2	Secreted-and-ECM	3080	ENSG00000080910	protein-coding	1	1q31.3	AR or AD	CFHR1-5: Bind C3b	Factor H –related protein deficiencies, AR/AD; aHUS, Neisserial infections	-	-	600889	370773	-	-
CFHR3	CFHR3	complement factor H related 3	Secreted-and-ECM	10878	ENSG00000116785	protein-coding	1	1q31.3	AR or AD	Protein encoded by this gene binds to heparin, and may be involved in complement regulation	Factor H –related protein deficiencies, AR/AD; aHUS, Neisserial infections	-	-	605336	370773	genomic deletion of CFHR1/CFHR3 plays a role in the development of anti-CFH autoantibodies, but likely has only a secondary role in susceptibility to aHUS	Thompson, R. A., Winterborn, M. H. Hypocomplementaemia due to a genetic deficiency of beta-1H globulin. Clin. Exp. Immun. 46: 110-119, 1981.
CFHR4	CFHR4	complement factor H related 4	Secreted-and-ECM	10877	ENSG00000134365	protein-coding	1	1q31.3	AR or AD	CFHR1-5: Bind C3b	Factor H –related protein deficiencies, AR/AD; aHUS, Neisserial infections	-	-	605337	370773	protein enhances the cofactor activity of CFH, and is involved in complement regulation	-
CFHR5	CFHR5	complement factor H related 5	Secreted-and-ECM	81494	ENSG00000134389	protein-coding	1	1q31.3	AD	CFHR1-5: Bind C3b	Factor H –related protein deficiencies, AR/AD; aHUS, Neisserial infections	-	-	608593	766634	-	-
CFI	CFI	complement factor I	Secreted-and-ECM	3426	ENSG00000205403	protein-coding	4	4q25	AR	CFI: Regulation of the alternative complement pathway	Factor I deficiency; Infections, Neisserial infections, aHUS, preeclampsia	Patient with CFI deficiency developed SLE	-	217030	7919; 414542	a 1282A-T transversion in the CFI gene, resulting in a his400-to-leu (H400L) substitution; 801G-A transition in the last nucleotide of exon 5 and H400L; homozygous 2-bp insertion (1205insAT) in exon 11 of the CFI gene; heterozygous 1366C-T transition in the CFI gene, resulting in an arg456-to-ter (R456X) substitution	Vyse, T. J., Morley, B. J., Bartok, I., Theodoridis, E. L., Davies, K. A., Webster, A. D. B., Walport, M. J. The molecular basis of hereditary complement factor I deficiency. J. Clin. Invest. 97: 925-933, 1996.
CFP	CFP	complement factor properdin	Secreted-and-ECM	5199	ENSG00000126759	protein-coding	X	Xp11.23	XL	CFP: Regulation of the alternative complement pathway	Properdin deficiency; Neisserial infections	-	dysfunctional properdin protein in serum	300383	333322; 374229	a C-to-T transition at position 2767 of their genomic sequence which generated a stop codon TGA at codon 134; C-to-T transition that changed a CGG (arg) codon to a TGG (trp) codon; 3511G-T transversion in exon 7 of the PFC gene, resulting in a gly271-to-val amino acid substitution; a 3041C-G transversion in exon 6 of the PFC gene, converting codon 179 from serine to stop; T-to-G mutation in exon …	Westberg, J., Fredrikson, G. N., Truedsson, L., Sjoholm, A. G., Uhlen, M. Sequence-based analysis of properdin deficiency: identification of point mutations in two phenotypic forms of an X-linked immunodeficiency. Genomics 29: 1-8, 1995.
CFTR	CFTR	cystic fibrosis transmembrane conductance regulator	Transporters	1080	ENSG00000001626	protein-coding	7	7q31.2			SCID			602421		-	-
CHD7	CHD7	chromodomain helicase DNA binding protein 7	Chromatin-Remodeling	55636	ENSG00000171316	protein-coding	8	8q12.2	AD	Variable defects of the thymus and associated T cell abnormalities, often due to deletions or mutations in transcription regulator CHD7	CHARGE syndrome due to CHD7 defects, De novo haplo-insufficiency (majority) or AD, Coloboma, heart anomaly, choanal atresia, mental retardation, genital and ear anomalies; some are SCID-like and have low TRECs	-	protein lacks functionality	608892	75567; 382571	3082A-G transition in exon 12 of the CHD7 gene that resulted in an ile1028-to-val (I1028V) mutation; 3770T-G transversion in exon 15 of the CHD7 gene that caused a leu1257-to-arg (L1257R) mutation; 5418C-G transversion in exon 26 of the CHD7 gene.	Vissers, L. E. L. M., van Ravenswaaij, C. M. A., Admiraal, R., Hurst, J. A., de Vries, B. B. A., Janssen, I. M., van der Vliet, W. A., Huys, E. H. L. P. G., de Jong, P. J., Hamel, B. C. J., Schoenmakers, E. F. P. M., Brunner, H. G., Veltman, J. A., Geurts van Kessel, A. Mutations in a new member of the chromodomain gene family cause CHARGE syndrome. Nature Genet. 36: 955-957, 2004.
CIB1	CIB1	calcium and integrin binding 1	DNA-Repair	10519	ENSG00000185043	protein-coding	15	15q26.1			-			602293		-	-
CIITA	CIITA	class II major histocompatibility complex transactivator	MHC-Class-TWO	4261	ENSG00000179583	protein-coding	16	16p13.13	AR	Mutation in transcription factors for MHC class II proteins (CIITA gene)	CVID, Failure to thrive, diarrhea, respiratory tract infections liver/biliary tract disease; Bare lymphocyte syndrome, type II, complementation group A ; Rheumatoid arthritis	-	-	600005	395288; 2078	homozygosity for a 72-bp deletion in intro 13; nonsense point mutation at nucleotide 1256 G-to-T transversion, replacing the glu381 (GAA) codon with a stop (TAA) codon; G-to-A transition at position +1 of a splice donor sequence ; G-to-A transition at position 2178 of the MHC2TA cDNA	Villard, J., Masternak, K., Lisowska-Grospierre, B., Fischer, A., Reith, W. MHC class II deficiency: a disease of gene regulation. Medicine 80: 405-418, 2001.
CLCN7	CLCN7	chloride voltage-gated channel 7	Lysosome	1186	ENSG00000103249	protein-coding	16	16p13.3	AD; AR	Defect in gene	Defects in this gene are the cause of osteopetrosis autosomal recessive type 4 (OPTB4), also called infantile malignant osteopetrosis type 2 as well as the cause of autosomal dominant osteopetrosis type 2 (OPTA2);			602727		-	Picard, C., Bobby Gaspar, H., Al-Herz, W., Bousfiha, A., Casanova, J.-L., Chatila, T., … Sullivan, K. E. (2018). International Union of Immunological Societies: 2017 Primary Immunodeficiency Diseases Committee Report on Inborn Errors of Immunity. Journal of Clinical Immunology, 38(1), 96–128. http://doi.org/10.1007/s10875-017-0464-9
CLEC7A	CLEC7A	C-type lectin domain containing 7A	General-Cell-Surface	64581	ENSG00000172243	protein-coding	12	12p13.2	AR	Functional studies showed that the mutated form of dectin-1 was poorly expressed, did not mediate beta-glucan binding, and led to defective production of cytokines	Functional studies showed that the mutated form of dectin-1 was poorly expressed, did not mediate beta-glucan binding, and led to defective production of cytokines	-	-	606264	90958; 481404	resulting in a tyr238-to-ter (Y238X) substitution;	Ferwerda, B., Ferwerda, G., Plantinga, T. S., Willment, J. A., van Spriel, A. B., Venselaar, H., Elbers, C. C., Johnson, M. D., Cambi, A., Huysamen, C., Jacobs, L., and 14 others. Human dectin-1 deficiency and mucocutaneous fungal infections. New Eng. J. Med. 361: 1760-1767, 2009.
CLPB	CLPB	ClpB homolog, mitochondrial AAA ATPase chaperonin	Mitochondria-General	81570	ENSG00000162129	protein-coding	11	11q13.4	AR	Mutations in CLPB	3-Methylglutaconic aciduria, Microcephaly, hypoglycemia, hypotonia, ataxia, seizures, cataracts, IUGR	-	KO: patients with a more severe phenotype tended to carry mutations resulting in complete absence of the functional protein	616254	907853	c.1305_1307 inversion in exon 12, resulting in a Glu435_Gly436delinsAspPro substitution; c.1937G-T transversion in exon 17, resulting in a gly646-to-val (G646V); gly646-to-val (G646V) mutation	Wortmann, S. B., Zietkiewicz, S., Kousi, M., Szklarczyk, R., Haack, T. B., Gersting, S. W., Muntau, A. C., Rakovic, A., Renkema, G. H., Rodenburg, R. J., Strom, T. M., Meitinger, T., and 23 others. CLPB mutations cause 3-methylglutaconic aciduria, progressive brain atrophy, intellectual disability, congenital neutropenia, cataracts, movement disorder. Am. J. Hum. Genet. 96: 245-257, 2015.
COLEC11	COLEC11	collectin subfamily member 11	Secreted-and-ECM	78989	ENSG00000118004	protein-coding	2	2p25.3	AR	-	-	-	-	612502	167115	496T-C transition in exon 8 of the COLEC11 gene, resulting in a ser169-to-pro (S169P) substitution; homozygosity for a 1-bp deletion (45delC) in exon 2 of the COLEC11 gene, causing a frameshift predicted to result in premature termination; homozygosity for a 610G-A transition in exon 8 of the COLEC11 gene, resulting in a gly204-to-ser (G204S) substitution	Rooryck, C., Diaz-Font, A., Osborn, D. P. S., Chabchoub, E., Hernandez-Hernandez, V., Shamseldin, H., Kenny, J., Waters, A., Jenkins, D., Al Kaissi, A., Leal, G. F., Dallapiccola, B., and 9 others. Mutations in lectin complement pathway genes COLEC11 and MASP1 cause 3MC syndrome. Nature Genet. 43: 197-203, 2011
COPA	COPA	coatomer protein complex subunit alpha	Golgi	1314	ENSG00000122218	protein-coding	1	1q23.2	AD	Mutation in COPA (Coatamer protein complex, subunit alpha)	COPA defect; Autoimmune inflammatory arthritis and interstitial lung disease with Th17 dysregulation and autoantibody production	-	mutant variants had impaired binding to proteins targeted for retrograde transport from the Golgi to the ER	601924	452265	heterozygous c.698G-A transition (c.698G-A, NM_004371.3) in the COPA gene, resulting in an arg233-to-his (R233H) substitution; heterozygous c.728A-G transition (c.728A-G, NM_004371.3) in the COPA gene, resulting in an asp243-to-gly (D243G) substitution; heterozygous c.721G-A transition (c.721G-A, NM_004371.3) in the COPA gene, resulting in a glu241-to-lys (E241K) ; a lys230-to-asn (K230N) substit…	Watkin, L. B., Jessen, B., Wiszniewski, W., Vece, T. J., Jan, M., Sha, Y., Thamsen, M., Santos-Cortez, R. L. P., Lee, K., Gambin, T., Forbes, L. R., Law, C. S., and 30 others. COPA mutations impair ER-Golgi transport and cause hereditary autoimmune-mediated lung disease and arthritis. Nature Genet. 47: 654-660, 2015.
CORO1A	CORO1A	coronin 1A	Cytoskeleton	11151	ENSG00000102879	protein-coding	16	16p.11.2	AR	Defective thymic egress of T cells and defective T cell locomotion	T-B+ SCID	Mutation found in lupus-related trait locus	mutant protein enhanced Coro1a inhibition of the actin regulator Arp2/3, consistent with a gain of function	605000	815713	Detectable thymus EBV-associated B-cell lymphoproliferation; heterozygous truncating mutations; heterozygous 600-kb deletion of chromosome 16p11.2	Shiow, L. R., Paris, K., Akana, M. C., Cyster, J. G., Sorensen, R. U., Puck, J. M. Severe combined immunodeficiency (SCID) and attention deficit hyperactivity disorder (ADHD) associated with a coronin-1A mutation and a chromosome 16p11.2 deletion. Clin. Immun. 131: 24-30, 2009.
CR2	CR2	complement C3d receptor 2	Immune-Cell-Surface	1380	ENSG00000117322	protein-coding	1	1q32.2	AR	Mutations in CD21; also known as complement receptor 2 and forms part of the CD19 complex	CD21 deficiency, Recurrent infections	Increased susceptibility to SLE	-	120650	369736; 762276	3-SNP haplotype (+21T-C, rs3813946; synonymous G-A SNP, rs104871; and a G-A SNP resulting in an S639N substitution, rs17615, associated with SLE susceptibility; G-to-C transversion in the donor site of exon 6 (1225+1G-C), resulting in the in-frame skipping of exon 6, and a 2297G-A transition in exon 13, resulting in a trp766-to-ter (W766X)	Wu, H., Boackle, S. A., Hanvivadhanakul, P., Ulgiati, D., Grossman, J. M., Lee, Y., Shen, N., Abraham, L. J., Mercer, T. R., Park, E., Hebert, L. A., Rovin, B. H., and 13 others. Association of a common complement receptor 2 haplotype with increased risk of systemic lupus erythematosus. Proc. Nat. Acad. Sci. 104: 3961-3966, 2007.
CSF2RA	CSF2RA	colony stimulating factor 2 receptor alpha subunit	Immune-Cell-Surface	1438	ENSG00000198223	protein-coding	X|Y	Xp22.33	-	Mutation in CSF2RA	Pulmonary alveolar proteinosis*, Biallelic mutations in pseudoautosomal gene, Alveolar proteinosis	-	absence of CSF2RA mRNA and protein	306250	393858	deletion of exons 5 through 13 in the CSF2RA gene; G-to-A transition in exon 7 of the CSF2RA gene in genomic DNA; resulted in a gly174-to-arg (G174R) substitution that altered 1 of 11 potential N-glycosylation sites in the CSF2RA protein;	Martinez-Moczygemba, M., Doan, M. L., Elidemir, O., Fan, L. L., Cheung, S. W., Lei, J. T., Moore, J. P., Tavana, G., Lewis, L. R., Zhu, Y., Muzny, D. M., Gibbs, R. A., Huston, D. P. Pulmonary alveolar proteinosis caused by deletion of the GM-CSFR-alpha gene in the X chromosome pseudoautosomal region 1. J. Exp. Med. 205: 2711-2716, 2008.
CSF2RB	CSF2RB	colony stimulating factor 2 receptor beta common subunit	Immune-Cell-Surface	1439	ENSG00000100368	protein-coding	22	22q12.3	AR	Mutations	-			138981		-	Picard, C., Bobby Gaspar, H., Al-Herz, W., Bousfiha, A., Casanova, J.-L., Chatila, T., … Sullivan, K. E. (2018). International Union of Immunological Societies: 2017 Primary Immunodeficiency Diseases Committee Report on Inborn Errors of Immunity. Journal of Clinical Immunology, 38(1), 96–128. http://doi.org/10.1007/s10875-017-0464-9
CSF3R	CSF3R	colony stimulating factor 3 receptor	General-Cell-Surface	1441	ENSG00000119535	protein-coding	1	1p34.3	AR	Mutations in CSF3R, the growth factor receptor	G-CSF receptor deficiency; Poor response to GCSF	-	-	138971	154252; 934731; 343974	2088C-A transversion in the CSF3R gene, resulting in a thr617-to-asn (T617N) substitution; homozygous c.922C-T transition in the CSF3R gene, resulting in an arg308-to-cys (R308C) substitution; compound heterozygous truncating mutations in the CSF3R gene: a 16-bp deletion in exon 8, resulting in a frameshift and premature termination (Gly316fsTer322), and a 1-bp deletion; frameshift and premature …	Plo, I., Zhang, Y., Le Couedic, J.-P., Nakatake, M., Boulet, J.-M., Itaya, M., Smith, S. O., Debili, N., Constantinescu, S. N., Vainchenker, W., Louache, F., de Botton, S. An activating mutation in the CSF3R gene induces a hereditary chronic neutrophilia. J. Exp. Med. 206: 1701-1707, 2009.
CTC1	CTC1	CST telomere replication complex component 1	Nucleus-and-Nucleolus	80169	ENSG00000178971	protein-coding	17	17p13.1	AR	Frameshift and missense mutations	progressive telomere shortening and formation of fused chromosomes; telomere dysfunction; Cerebroretinal microangiopathy with calcifications and cysts		truncated or unstable protein products	613129		-	Picard, C., Bobby Gaspar, H., Al-Herz, W., Bousfiha, A., Casanova, J.-L., Chatila, T., … Sullivan, K. E. (2018). International Union of Immunological Societies: 2017 Primary Immunodeficiency Diseases Committee Report on Inborn Errors of Immunity. Journal of Clinical Immunology, 38(1), 96–128. http://doi.org/10.1007/s10875-017-0464-9
CTLA4	CTLA4	cytotoxic T-lymphocyte associated protein 4	Immune-Cell-Surface	1493	ENSG00000163599	protein-coding	2	2q33.2	AD	Mutations in CTLA4, encoding Cytotoxic T Lymphocyte antigen 4, a protein that negatively regulate T cell receptor signaling and T cell activation.	CTLA4 deficiency (ALPSV); Autoimmune cytopenias, enteropathy, interstitial lung disease, extra-lymphoid lymphocytic infiltration recurrent infections,	Increased susceptibility to SLE	Patient regulatory T cells showed decreased CTLA4 protein expression	123890	863651	49A-G transition polymorphism in exon 1 of the CTLA4 gene, resulting in a thr17-to-ala (T17A) substitution; 60A-G, 3-PRIME UTR ; heterozygous c.151C-T transition in exon 2 of the CTLA4 gene, resulting in an arg51-to-ter (R51X)	Hudson, L. L., Rocca, K., Song, Y. W., Pandey, J. P. CTLA-4 gene polymorphisms in systemic lupus erythematosus: a highly significant association with a determinant in the promoter region. Hum. Genet. 111: 452-455, 2002.
CTPS1	CTPS1	CTP synthase 1	Cytoplasm-and-Biochemistry	1503	ENSG00000171793	protein-coding	1	1p34.2	AR	Mutation in CTPS1, encoding CTP synthase 1, essential for lymphocyte proliferation	CVID, Recurrent/chronic viral infections specially EBV and VZV, bacterial infections, EBV-driven B-cell non-Hodgkin lymphoma	-	CTPS1 protein expression could not be detected	123860	863054	homozygous G-to-C transversion at the -1 position of intron 17 of the CTPS1 gene (rs145092287)	Martin, E., Palmic, N., Sanquer, S., Lenoir, C., Hauck, F., Mongellaz, C., Fabrega, S., Nitschke, P., Esposti, M. D., Schwartzentruber, J., Taylor, N., Majewski, J., Jabado, N., Wynn, R. F., Picard, C., Fischer, A., Arkwright, P. D., Latour, S. CTP synthase 1 deficiency in humans reveals its central role in lymphocyte proliferation. Nature 510: 288-292, 2014. Note: Erratum: Nature 511: 370 only, …
CTSC	CTSC	cathepsin C	Lysosome	1075	ENSG00000109861	protein-coding	11	11q14.2	AR	Mutation in CTSC: Cathepsin C activation of serine proteases	Papillon-Lefèvre Syndrome; Periodontitis, palmoplantar hyperkeratosis in some patients	-	-	602365	45306	628C-T resulting in change of codon 210 in exon 4 from arginine to stop (R210X); G-to-A transition at the last nucleotide of intron 3 (IVS3-1G-A); homozygosity for a 755A-T transversion in exon 5, predicted to cause a gln252-to-leu amino acid substitution; homozygous 856C-T transition in the CTSC gene, resulting in a glu286-to-ter (E286X) substitution	Toomes, C., James, J., Wood, A. J., Wu, C. L., McCormick, D., Lench, N., Hewitt, C., Moynihan, L., Roberts, E., Woods, C. G., Markham, A., Wong, M., and 10 others. Loss-of-function mutations in the cathepsin C gene result in periodontal disease and palmoplantar keratosis. Nature Genet. 23: 421-424, 1999.
CXCR4	CXCR4	C-X-C motif chemokine receptor 4	Immune-Cell-Surface	7852	ENSG00000121966	protein-coding	2	2q22.1	AD	Gain-of-function mutations of CXCR4, the receptor for CXCL12	WHIM (Warts, Hypogammaglo-bulinemia, infections, Myelokathexis) syndrome; warts/Human Papilloma virus (HPV) infection Neutropenia Reduced B cell number Hypogammaglobulinemia	-	mutant protein altered the function of the wildtype receptor by a transdominant-negative effect	162643	96875; 320283	1000C-T transition in the CXCR4 gene converting codon 334 from CGA (arg) to TGA (stop); 2-bp deletion (1016_1017delCT) in the CXCR4 gene, resulting in a frameshift and truncation of 13 residues (Ser339fs342Ter); 1027G-T transversion in the CXCR4 gene, resulting in a change of codon 343 from GAG (glu) to TAG (stop) (E343X); heterozygous 1013C-G transversion in the CXCR4 gene, resulting in a ser338…	Hernandez, P. A., Gorlin, R. J., Lukens, J. N., Taniuchi, S., Bohinjec, J., Francois, F., Klotman, M. E., Diaz, G. A. Mutations in the chemokine receptor gene CXCR4 are associated with WHIM syndrome, a combined immunodeficiency disease. Nature Genet. 34: 70-74, 2003.
CYBA	CYBA	cytochrome b-245 alpha chain	Reactive-Oxygen-Species-Protection	1535	ENSG00000051523	protein-coding	16	16q24.2	AR	Mutation in CYBA: Electron transport protein (p22phox)	Autosomal recessive CGD; Infections, autoinflammatory phenotype	-	-	608508	383872	homozygosity for a large deletion, approximately 10 kb, in the CYBA gene that removed all but the extreme 5-prime coding sequence of the CYBA gene; 297G-A change, resulting in and arg90-to-gln (R90Q) substitution; arg90-to-gln (R90Q) mutation; 382C-A transversion, resulting in a ser118-to-arg (S118R) substitution; homozygous C-to-A transversion in the CYBA gene that predicted a nonconservative pr…	Dinauer, M. C., Pierce, E. A., Bruns, G. A. P., Curnutte, J. T., Orkin, S. H. Human neutrophil cytochrome b light chain (p22-phox): gene structure, chromosomal location, and mutations in cytochrome-negative autosomal recessive chronic granulomatous disease. J. Clin. Invest. 86: 1729-1737, 1990.
CYBB	CYBB	cytochrome b-245 beta chain	Reactive-Oxygen-Species-Protection	1536	ENSG00000165168	protein-coding	X	Xp21.1-p11.4	XL	Mutation in CYBB: Electron transport protein (gp91phox)	X-linked chronic granulomatous disease (CGD); McLeod phenotype in patients with deletions extending into the contiguous Kell locus; Macrophage gp91 phox deficiency, XL; Isolated susceptibility to mycobacteria	-	-	300481	336165; 5377; 370369; 336675	C-A transversion in the CYBB gene, resulting in a pro415-to-his (P415H) substitution; G-to-C transversion in the CYBB gene, resulting in a gly389-to-ala (G389A) substitution; C-to-T change in the CYBB gene, resulting in a his209-to-tyr (H209Y) substitution; C-to-T change resulting in an arg73-to-ter (R73X) substitution; cys244-to-ser (C244S) substitution	Bolscher, B. G. J. M., de Boer, M., de Klein, A., Weening, R. S., Roos, D. Point mutations in the beta-subunit of cytochrome b(558) leading to X-linked chronic granulomatous disease. Blood 77: 2482-2487, 1991.
DCLRE1B	DCLRE1B	DNA cross-link repair 1B	DNA-Repair	64858	ENSG00000118655	protein-coding	1	1p13.2	AR	Mutation in DCLRE1B/ SNM1/APOLLO: DNA CROSS-LINK REPAIR PROTEIN 1B	DKC due to DCLRE1B deficiency, dyskeratosis congenita and Hoyeraal-Hreidarsson (HH) syndrome	-	-	609683	78580; 337518	DCLRE1B gene contains 4 exons that span 7 kb; 6-protein mammalian telomere protection complex shelterin contains the closely related proteins TRF1 and TRF2	Demuth, I., Digweed, M., Concannon, P. Human SNM1B is required for normal cellular response to both DNA interstrand crosslink-inducing agents and ionizing radiation. Oncogene 23: 8611-8618, 2004.
DCLRE1C	DCLRE1C	DNA cross-link repair 1C	DNA-Repair	64421	ENSG00000152457	protein-coding	10	10p13	AR	Defective VDJ recombination; defect in Artemis DNA recombinase-repair protein	T-B-SCID, DNA recombination defects, Athabascan type radiation sensitivity; Omenn syndrome	-	-	605988	355454; 400751; 355456; 321464	arg74-to-ter (R74X) substitution; deletion of exons 1 to 4; out-of-frame splicing of exons 4 to 7	Moshous, D., Callebaut, I., de Chasseval, R., Corneo, B., Cavazzana-Calvo, M., Le Deist, F., Tezcan, I., Sanal, O., Bertrand, Y., Philippe, N., Fischer, A., de Villartay, J.-P. Artemis, a novel DNA double-strand break repair/V(D)J recombination protein, is mutated in human severe combined immune deficiency. Cell 105: 177-186, 2001.
DKC1	DKC1	dyskerin pseudouridine synthase 1	Nucleus-and-Nucleolus	1736	ENSG00000130826	protein-coding	X	Xq28	XL	Mutations in DKC1 encoding dyskerin	DKC due to Dyskerin deficiency; Intrauterine growth retardation, microcephaly, nail dystrophy, recurrent infections, digestive tract involvement, pancytopenia, reduced number and function of NK cells. A severe phenotype with developmental delay and cerebellar hypoplasia is known as Hoyeraal-Hreidarsson Syndrome (HHS)	-	decrease in the amount of the normal protein	300126	216941	T-to-G transversion at nucleotide 198 of the cDNA, resulting in an phe36-to-val (F36V); deletion of nucleotides 201-203 (CTT), leading to deletion of leucine-37 from dyskerin; C-to-G transversion of nucleotide 211, resulting in a pro40-to-arg (P40R)	Heiss, N. S., Knight, S. W., Vulliamy, T. J., Klauck, S. M., Wiemann, S., Mason, P. J., Poustka, A., Dokal, I. X-linked dyskeratosis congenita is caused by mutations in a highly conserved gene with putative nucleolar functions. Nature Genet. 19: 32-38, 1998.
DNA2	DNA2	DNA Replication Helicase/Nuclease 2	Mitochondria-General	1763	ENSG00000138346	protein-coding	10	10q21.3	AR; AD	mutation	Seckel syndrome 8; Progressive external ophthalmoplegia with mitochondrial DNA deletions, autosomal dominant 6			601810		heterozygous and homozygous	Comprehensive screening options. (n.d.). Retrieved July 16, 2018, from https://www.natera.com/horizon-carrier-screen/what-it-screens
DNAI1	DNAI1	Dynein Axonemal Intermediate Chain 1		27019	ENSG00000122735	protein-coding	9	9p13.3	AR	mutation	Ciliary dyskinesia, primary, 1, with or without situs inversus			604366		compound heterozygous	Comprehensive screening options. (n.d.). Retrieved July 16, 2018, from https://www.natera.com/horizon-carrier-screen/what-it-screens
DNAJC21	DNAJC21	DnaJ heat shock protein family (Hsp40) member C21	Unfolded-Protein-and-Stress	134218	ENSG00000168724	protein-coding	5	5p13.2	AR	mutations	bone marrow failure and inherited bone marrow failure syndromes			617048		homozygosity	Picard, C., Bobby Gaspar, H., Al-Herz, W., Bousfiha, A., Casanova, J.-L., Chatila, T., … Sullivan, K. E. (2018). International Union of Immunological Societies: 2017 Primary Immunodeficiency Diseases Committee Report on Inborn Errors of Immunity. Journal of Clinical Immunology, 38(1), 96–128. http://doi.org/10.1007/s10875-017-0464-9
DNASE1L3	DNASE1L3	deoxyribonuclease 1 like 3	Nucleus-and-Nucleolus	1776	ENSG00000163687	protein-coding	3	3p14.3	AR	founder mutation	Systemic lupus erythematosus 16	OMIM SLE phenotype	mutation causes complete lack of DNase activity	602244		homozygosity	Picard, C., Bobby Gaspar, H., Al-Herz, W., Bousfiha, A., Casanova, J.-L., Chatila, T., … Sullivan, K. E. (2018). International Union of Immunological Societies: 2017 Primary Immunodeficiency Diseases Committee Report on Inborn Errors of Immunity. Journal of Clinical Immunology, 38(1), 96–128. http://doi.org/10.1007/s10875-017-0464-9
DNASE2	DNASE2	deoxyribonuclease 2, lysosomal	Lysosome	1777	ENSG00000105612	protein-coding	19	19p13.2-p13.1	AR	Knockout	undigested DNA from apoptotic cells can activate innate immunity leading to defects in thymic development and kidney defects			126350		-	Picard, C., Bobby Gaspar, H., Al-Herz, W., Bousfiha, A., Casanova, J.-L., Chatila, T., … Sullivan, K. E. (2018). International Union of Immunological Societies: 2017 Primary Immunodeficiency Diseases Committee Report on Inborn Errors of Immunity. Journal of Clinical Immunology, 38(1), 96–128. http://doi.org/10.1007/s10875-017-0464-9
DNMT3B	DNMT3B			1789	ENSG00000088305	protein-coding	20	20q11.21	AR	Mutations in DNA methyltransferase DNMT3B (ICF1) resulting in defective DNA methylation	Immunodeficiency with centromeric instability and facial anomalies (ICF1), Facial dysmorphic features; macroglossia; bacterial/opportunistic infections; malabsorption; cytopenias; malignancies; multiradial configurations of chromosomes 1, 9, 16; no DNA breaks	high SLE disease activity index resulted in increase in DNMT	-	602900	140770	ASP809GLY substitution; VAL810MET substitution; GLY655SER substitution; LEU656THR substitution	Xu, G.-L., Bestor, T. H., Bourc'his, D., Hsieh, C.-L., Tommerup, N., Bugge, M., Hulten, M., Qu, X., Russo, J. J., Viegas-Pequignot, E. Chromosome instability and immunodeficiency syndrome caused by mutations in a DNA methyltransferase gene. Nature 402: 187-191, 1999.
DOCK2	DOCK2	dedicator of cytokinesis 2	Cytoskeleton	1794	ENSG00000134516	protein-coding	5	5q31.1	AR	Mutations in DOCK2 required for RAC1 activation, actin polymerization, T-cell proliferation, chemokine-induced lymphocyte migration and NK-cell degranulation	CVID, Normal NK numbers, but defective function. Impaired interferon responses in hematopoietic and non-hematopoietic cells	-	mutations led to premature termination of the protein	603122	901370	frameshift and premature termination (Tyr1242TyrfsTer33); compound heterozygous mutations in the DOCK2 gene: gln1324-to-ter (Q1324X) and an arg1104-to-trp substitution (R1104W); arg751-to-ser (R751S) substitution; frameshift and premature termination (Phe744CysfsTer27)	Dobbs, K., Dominguez Conde, C., Zhang, S.-Y., Parolini, S., Audry, M., Chou, J., Haapaniemi, E., Keles, S., Bilic, I., Okada, S., Massaad, M. J., Rounioja, S., and 37 others. Inherited DOCK2 deficiency in patients with early-onset invasive infections. New Eng. J. Med. 372: 2409-2422, 2015.
DOCK8	DOCK8	dedicator of cytokinesis 8	Pattern-Recognition-Receptors	81704	ENSG00000107099	protein-coding	9	9p24.3	AR	Mutations in DOCK8 encoding a dedicator of cytokinesis regulator of intracellular actin reorganisation	CVID, Decreased NK cells with impaired function, hypereosinophilia, recurrent infections; severe atopy, extensive cutaneous viral and staphylococcal infections, susceptibility to cancer. Defects in peripheral B tolerance.; Hyper-IgE recurrent infection syndrome	-	mutations resulted in loss of protein function	611432	369829	homozygous 1214A-G transition in the DOCK8 gene, resulting in a lys405-to-arg (K405R) substitution; homozygous large deletion (921_2765del), resulting in the deletion of exons 10 through 23; homozygous large deletion (426_3017del) resulting in the deletion of exons 5 through 24; heterozygous frameshift mutations	Zhang, Q., Davis, J. C., Lamborn, I. T., Freeman, A. F., Jing, H., Favreau, A. J., Matthews, H. F., Davis, J., Turner, M. L., Uzel, G., Holland, S. M., Su, H. C. Combined immunodeficiency associated with DOCK8 mutations. New Eng. J. Med. 361: 2046-2055, 2009.
DSP	DSP	desmoplakin	Cytoskeleton	1832	ENSG00000096696	protein-coding	6	6p24.3			Syndromal PIDD			125647		-	-
ELANE	ELANE	elastase, neutrophil expressed	Secreted-Immune	1991	ENSG00000277571	protein-coding	19	19p13.3	AD	Mutation in ELANE: misfolded protein response, increased apoptosis	Elastase deficiency (SCN1); Susceptibility to MDS/leukemia; Cyclic neutropenia; Oscillations of other leukocytes and platelets	-	mutations result in disturbed subcellular protein trafficking. There was also some evidence for induction of the unfolded protein response	130130	65121; 348506	G-to-A transition in the ELA2 gene at the second position in codon 191; G-to-T transversion in the ELA2 gene at the wobble position of codon 177; C-to-T transition in the ELA2 gene resulting in an ala32-to-val amino acid substitution;	Horwitz, M., Benson, K. F., Person, R. E., Aprikyan, A. G., Dale, D. C. Mutations in ELA2, encoding neutrophil elastase, define a 21-day biological clock in cyclic haematopoiesis. Nature Genet. 23: 433-436, 1999.
ELF4	ELF4	E74 like ETS transcription factor 4	Transcription-Factors	2000	ENSG00000102034	protein-coding	X	Xq26.1	-		-	-	-	300775	-	CD8+ T cells increased and CD44-low cells decreased with age, and the increase was accelerated in the absence of Elf4, accompanied by splenomegaly, hyperplasia of the white pulp, increased CD4+ and CD8+ splenic T cells,	Yamada, T., Park, C. S., Mamonkin, M., Lacorazza, H. D. Transcription factor ELF4 controls the proliferation and homing of CD8+ T cells via the Kruppel-like factors KLF4 and KLF2. Nature Immun. 10: 618-626, 2009.
EPG5	EPG5	ectopic P-granules autophagy protein 5 homolog	Autophagy	57724	ENSG00000152223	protein-coding	18	18q12.3-q21.1	AR	Mutations in EPG5 encoding ectopic P-granules autophagy protein 5, involved in the formation of autolysosomes required for autophagy	Vici syndrome due to EPG5 deficiency; Agenesis of the corpus callosum, cataracts, cardiomyopathy, skin hypopigmentation, cleft lip/palate, recurrent infections, chronic mucocutaneous candidiasis	-	-	615068	340962	4588C-T transition, resulting in a gln1530-to-ter (Q1530X) substitution; 1-bp duplication (5704dupT), resulting in a frameshift and premature truncation; homozygous 3481C-T transition in the EPG5 gene, resulting in an arg1161-to-ter (R1161X) substitution; 2575G-T transversion resulting in a glu859-to-ter (E859X) substitution	Cullup, T., Kho, A. L., Dionisi-Vici, C., Brandmeier, B., Smith, F., Urry, Z., Simpson, M. A., Yau, S., Bertini, E., McClelland, V., Al-Owain, M., Koelker, S., and 25 others. Recessive mutations in EPG5 cause Vici syndrome, a multisystem disorder with defective autophagy. Nature Genet. 45: 83-87, 2013.
ERBIN	ERBIN	erbb2 interacting protein	Intracellular-Signaling	55914	ENSG00000112851	protein-coding	5	5q12.3			-			606944		-	-
ERCC6L2	ERCC6L2	ERCC excision repair 6 like 2	DNA-Repair	375748	ENSG00000182150	protein-coding	9	9q22.32	AR	mutation	Bone marrow failure syndrome 2			615667		homozygosity	Picard, C., Bobby Gaspar, H., Al-Herz, W., Bousfiha, A., Casanova, J.-L., Chatila, T., … Sullivan, K. E. (2018). International Union of Immunological Societies: 2017 Primary Immunodeficiency Diseases Committee Report on Inborn Errors of Immunity. Journal of Clinical Immunology, 38(1), 96–128. http://doi.org/10.1007/s10875-017-0464-9
EXTL3	EXTL3	exostosin like glycosyltransferase 3	Endoplasmic-Reticulum	2137	ENSG00000012232	protein coding	8	8p21.1			-			605744	910850	-	Oud, M. M., Tuijnenburg, P., Hempel, M., van Vlies, N., Ren, Z., Ferdinandusse, S., Jansen, M. H., Santer, R., Johannsen, J., Bacchelli, C., Alders, M., Li, R., and 26 others. Mutations in EXTL3 cause neuro-immuno-skeletal dysplasia syndrome. Am. J. Hum. Genet. 100: 281-296, 2017.
F12	F12	coagulation factor XII	Secreted-and-ECM	2161	ENSG00000131187	protein-coding	5	5q35.3	AR or AD	-	-	-	patient lacked immunologic reactive protein	610619	893352; 505700	CYS590SER (C90S); arg353-to-pro (R353P) substitution; mutation has also been referred to ARG372PRO (R372P)	-
FAAP24	FAAP24	Fanconi anemia core complex associated protein 24	DNA-Repair	91442	ENSG00000131944	protein-coding	19	19q13.11	-	-	-	-	-	610884	-	type nuclease domain and 2 C-terminal helix-hairpin-helix motifs; (C19ORF40) is a component of the Fanconi anemia (FA) core complex;	-
FADD	FADD	Fas associated via death domain	Pro-Apoptosis	8772	ENSG00000168040	protein-coding	11	11q13.3	AR	Mutations in FADD encoding an adaptor molecule interacting with FAS, and promoting apoptosis	FADD deficiency; Functional hyposplenism, Bacterial and viral infections,Recurrent episodes of encephalopathy and liver dysfunction.	-	protein levels were clearly lower	602457	865234	homozygosity for a 315T-G transversion in exon 2 of the FADD gene, resulting in a cys105-to-trp (C105W) substitution at a highly conserved residue in alpha-helix-1 of the FADD death domain (DD)	Bolze, A., Byun, M., McDonald, D., Morgan, N. V., Abhyankar, A., Premkumar, L., Puel, A., Bacon, C. M., Rieux-Laucat, F., Pang, K., Britland, A., Abel, L., Cant, A., Maher, E. R., Riedl, S. J., Hambleton, S., Casanova, J.-L. Whole-exome-sequencing-based discovery of human FADD deficiency. Am. J. Hum. Genet. 87: 873-881, 2010.
FANCA	FANCA	Fanconi anemia complementation group A	DNA-Repair	2175	ENSG00000187741	protein-coding	16	16q24.3	AR	homozygous mutation	CVID B-	-	Impaired function of protein complex	607139	483333	FANC mutations can cause isolated immunodeficiency in addition to bone marrow failure and malignancy	-
FANCC	FANCC	Fanconi anemia complementation group C	DNA-Repair	2176	ENSG00000158169	protein-coding	9	9q22.32			Bone marrow failure or neutrophil defect			613899		-	-
FANCE	FANCE	Fanconi anemia complementation group E	DNA-Repair	2178	ENSG00000112039	protein-coding	6	6p21.31	AR	homozygous mutation	CVID B-	-	Impaired function of protein complex	613976	463628	FANC mutations can cause isolated immunodeficiency in addition to bone marrow failure and malignancy	-
FAS	FAS	Fas cell surface death receptor	Pro-Apoptosis	355	ENSG00000026103	protein-coding	10	10q23.31	AR or AD	Germinal mutations in TNFRSF6, encoding CD95/Fas cell surface apoptosis receptor**Somatic mutation in TNFRSF6	ALPS-FAS; Splenomegaly, adenopathies, Autoimmune cytopenias, increased lymphoma risk; IgG and A normal or increased Elevated FasL and IL-10, vitamin B12; "Autoimmune lymphoproliferative syndrome (ALPS–SFAS); Splenomegaly, lymphadenopathy, autoimmune cytopenias, Defective lymphocyte apoptosis/ALPS–FAS (=ALPS type Im)"	FAS pathways can alter function of APCs and lead to SLE pathogenesis	-	134637	356453	heterozygous 1-bp deletion (429delG) in exon 3 of the FAS gene; in-frame deletion of exon 3 of the FAS gene, resulting from a 1-bp insertion in the 5-prime splice site of intron 3; heterozygous 915A-C transversion in the FAS gene, resulting in a thr225-to-pro (T225P) substitution; A-to-C change at the 3-prime splice site of intron 6 of the FAS gene	Fisher, G. H., Rosenberg, F. J., Straus, S. E., Dale, J. K., Middelton, L. A., Lin, A. Y., Strober, W., Lenardo, M. J., Puck, J. M. Dominant interfering Fas gene mutations impair apoptosis in a human autoimmune lymphoproliferative syndrome. Cell 81: 935-946, 1995.
FASLG	FASLG	Fas ligand	Pro-Apoptosis	356	ENSG00000117560	protein-coding	1	1q24.3	AD	Mutations in TNFSF6, Fas ligand for CD95 apoptosis	ALPS-FASLG; Splenomegaly, adenopathies, autoimmune cytopenias, SLE; Soluble FasL is not elevated	candidate contributory gene in SLE	-	134638	356158	heterozygous 84-bp deletion within exon 4 of the FASL gene, resulting in a predicted 28-amino acid in-frame deletion;	Wu, J., Wilson, J., He, J., Xiang, L., Schur, P. H., Mountz, J. D. Fas ligand mutation in a patient with systemic lupus erythematosus and lymphoproliferative disease. J. Clin. Invest. 98: 1107-1113, 1996.
FAT4	FAT4	FAT atypical cadherin 4	General-Cell-Surface	79633	ENSG00000196159	protein-coding	4	4q28.1	AR	mutation	Hennekam lymphangiectasia-lymphedema syndrome 2; Van Maldergem syndrome 2			612411		heterozygosity	Picard, C., Bobby Gaspar, H., Al-Herz, W., Bousfiha, A., Casanova, J.-L., Chatila, T., … Sullivan, K. E. (2018). International Union of Immunological Societies: 2017 Primary Immunodeficiency Diseases Committee Report on Inborn Errors of Immunity. Journal of Clinical Immunology, 38(1), 96–128. http://doi.org/10.1007/s10875-017-0464-9
FBN1	FBN1	fibrillin 1	Integrin-Pathway	2200	ENSG00000166147	protein-coding	15	15q21.1			-			134797		-	-
FCGR1A	FCGR1A	Fc fragment of IgG receptor Ia	Immune-Cell-Surface	2209	ENSG00000150337	protein-coding	1	1q21.2	-	-	-	-	lack of phagocyte expression of CD64	146760	864648	C-to-T) within the extracellular domain, exon 1-encoding region of the FCGR1 gene in nonresponders, resulting in the change of codon 92 from arginine to a stop;	van de Winkel, J. G. J., de Wit, T. P. M., Ernst, L. K., Capel, P. J. A., Ceuppens, J. L. Molecular basis for a familial defect in phagocyte expression of IgG receptor I (CD64). J. Immun. 154: 2896-2903, 1995.
FCGR3A	FCGR3A	Fc fragment of IgG receptor IIIa	Immune-Cell-Surface	2214	ENSG00000203747	protein-coding	1	1q23.3	AR	Mutation in CD16	CD16 deficiency; Susceptibility to severe viral infections, inc. HSV, EBV, HPV	-	Circulating NK cells were decreased, and those in circulation expressed a mutant CD16 protein	146740	816672	homozygous c.230T-A transversion in the FCGR3A gene, resulting in a leu66-to-his (L66H) substitution	Jawahar, S., Moody, C., Chan, M., Finberg, R., Geha, R., Chatila, T. Natural Killer (NK) cell deficiency associated with an epitope-deficient Fc receptor IIIA (CD16-II). Clin. Exp. Immun. 103: 408-413, 1996
FCGR3B	FCGR3B	Fc fragment of IgG receptor IIIb	Immune-Cell-Surface	2215	ENSG00000162747	protein-coding	1	1q23.3			Neutropenia, alloimmune neonatal			610665		-	-
FCN3	FCN3	ficolin 3	Secreted-and-ECM	8547	ENSG00000142748	protein-coding	1	1p36.11	AR	FCN3: Activates the classical complement pathway	Ficolin 3 deficiency; Respiratory infections, abscesses	Genetic defect found more frequently in patients with SLE	KO: protein was undetectable	604973	816672	homozygosity for a 1-bp deletion (1637delC) in exon 5 of the FCN3 gene, resulting in a frameshift and premature termination;	Munthe-Fog, L., Hummelshoj, T., Honore, C., Madsen, H. O., Permin, H., Garred, P. Immunodeficiency associated with FCN3 mutation and ficolin-3 deficiency. New Eng. J. Med. 360: 2637-2644, 2009.
FERMT3	FERMT3	fermitin family member 3	Cytoskeleton	83706	ENSG00000149781	protein coding	11	11q13.1	AR	Mutation in KINDLIN3: Rap1-activation of β1-3 integrins	Leukocyte adhesion deficiency type 3 (LAD3); LAD type 1 plus bleeding tendency	-	mutant protein had no FERMT3 membrane localization and were unable to adhere to ICAM1	607901	411605	homozygous C-to-T transition at nucleotide 1525 in exon 12 of the FERMT3 gene, resulting in an arg509to-ter (R509X) substitution; homozygous A-to-G transition at the splice acceptor site of exon 14; homozygous G-to-A transition in exon 2 of the FERMT3 gene, resulting in a trp16-to-ter (W16X) substitution; homozygous C-to-T transition at nucleotide 1717 in exon 14; homozygous G-to-A transition at …	Svensson, L., Howarth, K., McDowall, A., Patzak, I., Evans, R., Ussar, S., Moser, M., Metin, A., Fried, M., Tomlinson, I., Hogg, N. Leukocyte adhesion deficiency-III is caused by mutations in KINDLIN3 affecting integrin activation. Nature Med. 15: 306-312, 2009.
FOXN1	FOXN1			8456	ENSG00000109101	protein-coding	17	17q11.2	AR	Defects in forkhead box N1 transcription factor encoded by FOXN1	Winged helix deficiency (nude) AAB: syndromic SCID;, Alopecia; nail dystropphy; severe infections abnormal thymic epithelium, impaired T cell maturation	-	complete absence of the protein	600838	355713	homozygous 792C-T transition in exon 5 of the FOXN1 gene, resulting in an arg255-to-stop (R255X) substitution;	Pignata, C., Fiore, M., Guzzetta, V., Castaldo, A., Sebastio, G., Porta, F., Guarino, A. Congenital alopecia and nail dystrophy associated with severe functional T-cell immunodeficiency in two sibs. Am. J. Med. Genet. 65: 167-170, 1996.
FOXP3	FOXP3	forkhead box P3	Immune-Signaling	50943	ENSG00000049768	protein-coding	X	Xp11.23	XL	Mutations in FOXP3, encoding a T cell transcription factor	IPEX, immune dysregulation, polyendocrinopathy, enteropathy; Autoimmune enteropathy, early onset diabetes, thyroiditis hemolytic anemia, thrombocytopenia, eczema; Elevated IgE, IgA	-	KO: No protein expression	300292	83339	arg397-to-trp mutation in the FOXP3 gene (due to 1189C-T); deletion-insertion mutation (1290-1309del, TGG ins) in the FOXP3 gene; phe371-to-cys mutation in the FOXP3 gene; an ala384-to-thr (A384T) mutation in the FOXP3 gene in an infant with IPEX; a CT dinucleotide deletion at positions 1481-1482 within the FOXP3 termination codon,	Levy-Lahad, E., Wildin, R. S. Neonatal diabetes mellitus, enteropathy, thrombocytopenia, and endocrinopathy: further evidence for an X-linked lethal syndrome. J. Pediat. 138: 577-580, 2001.
FPR1	FPR1	formyl peptide receptor 1	Immune-Cell-Surface	2357	ENSG00000171051	protein-coding	19	19q13.41	AR	Mutation in FPR1: Formylated peptide receptor	Localized juvenile periodontitis; Periodontitis only	-	-	136537	10661	loss-of-function allele (glu346 to ala, rs867228) of the FPR1 gene that was associated with poor metastasis-free and overall survival in breast and colorectal cancer patients receiving adjuvant chemotherapy;	Zhang, Q., Raoof, M., Chen, Y., Sumi, Y. Sursal, T.; Junger, W.; Brohi, K.; Itagaki, K.; Hauser, C. J.: Circulating mitochondrial DAMPs cause inflammatory responses to injury. Nature 464: 104-107, 2010.
G6PC	G6PC1	glucose-6-phosphatase catalytic subunit	Glycolysis-Gluconeogenesis-and-Pentose-Phosphate-Pathways	2538	ENSG00000131482	protein-coding	17	17q21.31	AR	-	-	-	-	613742	433536	2-bp insertion at nucleotide 459 (ATins459) in exon 3 of the G6PC gene; a compound heterozygote for 2 different G6PC mutations: arg83-to-cys (R83C) and arg295-to-cys (R295C); compound heterozygosity for an arg83-to-cys mutation in exon 2 and a gln347-to-ter mutation in exon 5 (Q347X)	Lei, K.-J., Chen, Y.-T., Chen, H., Wong, L.-J. C., Liu, J.-L., McConkie-Rosell, A., Van Hove, J. L. K., Ou, H. C.-Y., Yeh, N. J., Pan, L. Y., Chou, J. Y. Genetic basis of glycogen storage disease type 1a: prevalent mutations at the glucose-6-phosphatase locus. Am. J. Hum. Genet. 57: 766-771, 1995.
G6PC3	G6PC3	glucose-6-phosphatase catalytic subunit 3	Glycolysis-Gluconeogenesis-and-Pentose-Phosphate-Pathways	92579	ENSG00000141349	protein-coding	17	17q21.31	AR	Mutation in G6PC3: abolished enzymatic activity of glucose-6-phosphatase, aberrant glycosylation, and enhanced apoptosis of N and F	G6PC3 deficiency (SCN4); Structural heart defects, urogenital abnormalities, inner ear deafness, and venous angiectasias of trunks and limbs	-	mutant protein had no phosphatase activity	611045	436454; 414066	homozygous 758G-A transition in exon 6 of the G6PC3 gene, resulting in an arg253-to-his (R253H) substitution; homozygous 554T-C transition in the G6PC3 gene, resulting in a leu185-to-pro (L185P) substitution; homozygous 141C-G transversion in the G6PC3 gene, resulting in a tyr47-to-ter (Y47X) substitution; homozygous 778G-C transversion in the G6PC3 gene, resulting in a gly262-to-arg (G262R) subs…	Boztug, K., Appaswamy, G., Ashikov, A., Schaffer, A. A., Salzer, U., Diestelhorst, J., Germeshausen, M., Brandes, G., Lee-Gossler, J., Noyan, F., Gatzke, A.-K., Minkov, M., and 14 others. A syndrome with congenital neutropenia and mutations in G6PC3. New Eng. J. Med. 360: 32-43, 2009. Note: Erratum: New Eng. J. Med. 364: 1682 only, 2011.
G6PD	G6PD	glucose-6-phosphate dehydrogenase	Glycolysis-Gluconeogenesis-and-Pentose-Phosphate-Pathways	2539	ENSG00000160211	protein-coding	X	Xq28	XL	-	G6DP deficiency	-	-	305900	864972	substitution of guanine for adenine at nucleotide 376 (in exon 5) was found in all G6PD A+ and G6PD A- samples but in none of the G6PD B+ samples examined; adenine for guanine at nucleotide 202 was found in 4 of 5 ; A- phenotype: arg227-to-leu and leu323-to-pro; val68-to-met and the asn126-to-asp mutations; Substitution of adenine for guanine at nucleotide 1003 leads to substitution of alanine by…	Vulliamy, T. J., D'Urso, M., Battistuzzi, G., Estrada, M., Foulkes, N. S., Martini, G., Calabro, V., Poggi, V., Giordano, R., Town, M., Luzzatto, L., Persico, M. G. Diverse point mutations in the human glucose-6-phosphate dehydrogenase gene cause enzyme deficiency and mild or severe hemolytic anemia. Proc. Nat. Acad. Sci. 85: 5171-5175, 1988.
GATA2	GATA2	GATA binding protein 2	Transcription-Factors	2624	ENSG00000179348	protein-coding	3	3q21.3	AD	Mutations in GATA2: loss of stem cells	GATA2 deficiency (Mono MAC syndrome); Susceptibility to Mycobacteria, papilloma viruses, histoplasmosis, alveolar proteinosis, MDS/AML/CMML	-	interference of protein function	137295	481660	heterozygous C-to-T transition at nucleotide 1192 of the GATA2 gene, resulting in an arg398-to-trp (R398W) substitution; heterozygous C-to-T transition at nucleotide 1061 of the GATA2 gene, resulting in a thr354-to-met (T354M) substitution; heterozygous C-to-T transition at nucleotide 751 of the GATA2 gene, resulting in a pro254-to-leu (P254L) substitution; heterozygous 2,033-bp deletion within t…	Hsu, A. P., Sampaio, E. P., Khan, J., Calvo, K. R., Lemieux, J. E., Patel, S. Y., Frucht, D. M., Vinh, D. C., Auth, R. D., Freeman, A. F., Olivier, K. N., Uzel, G., and 13 others. Mutations in GATA2 are associated with the autosomal dominant and sporadic monocytopenia and mycobacterial infection (MonoMAC) syndrome. Blood 118: 2653-2655, 2011.
GFI1	GFI1	growth factor independent 1 transcriptional repressor	Transcription-Factors	2672	ENSG00000162676	protein-coding	1	1p22.1	AD	Mutation in GFI1: loss of repression of ELANE	GFI 1 deficiency (SCN2); B/T lymphopenia	-	-	600871	413975	heterozygous 1412A-G transition in the GFI1 gene causing an asn382-to-ser (N382S) substitution; heterozygosity for a 1475A-G transition in GFI1, causing the amino acid substitution lys403-to-arg (K403R);	Person, R. E., Li, F.-Q., Duan, Z., Benson, K. F., Wechsler, J., Papadaki, H. A., Eliopoulos, G., Kaufman, C., Bertolone, S. J., Nakamoto, B., Papayannopoulou, T., Grimes, H. L., Horwitz, M. Mutations in proto-oncogene GFI1 cause human neutropenia and target ELA2. Nature Genet. 34: 308-312, 2003.
GIF	CBLIF			2694	ENSG00000134812	protein-coding	11	11q12.1			Bone marrow failure or neutrophil defect			609342		-	-
GINS1	GINS1	GINS complex subunit 1	Pro-Proliferation	9837	ENSG00000101003	protein-coding	20	20p11.21			-			610608		-	-
GPI	GPI	glucose-6-phosphate isomerase	Glycolysis-Gluconeogenesis-and-Pentose-Phosphate-Pathways	2821	ENSG00000282019	protein-coding	19	19q13.11	AR		Hemolytic anemia			172400		-	-
HAX1	HAX1	HCLS1 associated protein X-1	Endoplasmic-Reticulum	10456	ENSG00000143575	protein-coding	1	1q21.3	AR	Mutation in HAX1: control of apoptosis	Kostmann Disease (SCN3); Cognitive and neurological defects in patients with defects in both HAX1 isoforms, susceptibility to MDS/leukemia	-	-	605998	807554	homozygous germline mutation in exon 5 of the HAX1 gene: a 568C-T transition that resulted in a gln190-to-stop substitution (Q190X); homozygosity for a 1-bp insertion (130insA) in exon 2 of the HAX1 gene that led to introduction of a premature stop codon at trp44 (W44X); homozygous 1-bp insertion (431insG) in exon 3 of the HAX1 gene, resulting in a frameshift and premature termination; frameshift…	Klein, C., Grudzien, M., Appaswamy, G., Germeshausen, M., Sandrock, I., Schaffer, A. A., Rathinam, C., Boztug, K., Schwinzer, B., Rezaei, N., Bohn, G., Melin, M., Carlsson, G., Fadeel, B., Dahl, N., Palmblad, J., Henter, J.-I., Zeidler, C., Grimbacher, B., Welte, K. HAX1 deficiency causes autosomal recessive severe congenital neutropenia (Kostmann disease). Nature Genet. 39: 86-92, 2007.
HELLS	HELLS	helicase, lymphoid specific	Chromatin-Remodeling	3070	ENSG00000119969	protein-coding	10	10q23.33	AR	mutation	Immunodeficiency-centromeric instability-facial anomalies syndrome 4			603946		heterozygosity	Picard, C., Bobby Gaspar, H., Al-Herz, W., Bousfiha, A., Casanova, J.-L., Chatila, T., … Sullivan, K. E. (2018). International Union of Immunological Societies: 2017 Primary Immunodeficiency Diseases Committee Report on Inborn Errors of Immunity. Journal of Clinical Immunology, 38(1), 96–128. http://doi.org/10.1007/s10875-017-0464-9
HEXB	HEXB	hexosaminidase subunit beta	Lysosome	3074	ENSG00000049860	protein-coding	5	5q13.3	AR	mutation	Sandhoff disease, infantile, juvenile, and adult forms			606873		heterozygous and homozygous	Comprehensive screening options. (n.d.). Retrieved July 16, 2018, from https://www.natera.com/horizon-carrier-screen/what-it-screens
HEXIM1	HEXIM1	hexamethylene bisacetamide inducible 1	Transcription-Factors	10614	ENSG00000186834	lncRNA	17	17q21.31	-	regulated DNA-Mediated Innate Immune Response	-		-	607328	-	-	-
HMOX1	HMOX1	heme oxygenase 1	Endoplasmic-Reticulum	3162	ENSG00000100292	protein-coding	22	22q12.3		mutation (deletion and polymorphisms)	Heme oxygenase-1 deficiency; Pulmonary disease, chronic obstructive, susceptibility to			141250		heterozygosity	Picard, C., Bobby Gaspar, H., Al-Herz, W., Bousfiha, A., Casanova, J.-L., Chatila, T., … Sullivan, K. E. (2018). International Union of Immunological Societies: 2017 Primary Immunodeficiency Diseases Committee Report on Inborn Errors of Immunity. Journal of Clinical Immunology, 38(1), 96–128. http://doi.org/10.1007/s10875-017-0464-9
HOIP1	RNF31		Intracellular-Signaling	55072	ENSG00000092098	protein-coding	14	14q12	AR	Mutation of HOIP1	Subcutaneous adipose tissue measurement, suicide behavior, serum IgG glycosylation measurement		2 transcript variants encoding different isoforms have been found; functionally distinct proteins	612487		homozygous	Hamosh, A.
HYOU1	HYOU1	hypoxia up-regulated 1	Endoplasmic-Reticulum	10525	ENSG00000149428	protein-coding	11	11q23.3			Associations: hypoxia and ischemia			601746		-	Picard, C., Bobby Gaspar, H., Al-Herz, W., Bousfiha, A., Casanova, J.-L., Chatila, T., … Sullivan, K. E. (2018). International Union of Immunological Societies: 2017 Primary Immunodeficiency Diseases Committee Report on Inborn Errors of Immunity. Journal of Clinical Immunology, 38(1), 96–128. http://doi.org/10.1007/s10875-017-0464-9
ICOS	ICOS	inducible T-cell costimulator	Immune-Cell-Surface	29851	ENSG00000163600	protein-coding	2	2q33.2	AR	Mutations in ICOS; a co-stimulatory molecule expressed on T cells	CVID, Recurrent infections; autoimmunity, gastroenteritis, may have granulomas	-	-	604558	460728	homozygous deletion of exons 2 and 3; 1,815-bp deletion resulted in partial deletion of intron 1, complete deletion of exon 2, intron 2, and exon 3, and partial deletion of intron 3	Grimbacher, B., Hutloff, A., Schlesier, M., Glocker, E., Warnatz, K., Drager, R., Eibel, H., Fischer, B., Schaffer, A. A., Mages, H. W., Kroczek, R. A., Peter, H. H. Homozygous loss of ICOS is associated with adult-onset common variable immunodeficiency. Nature Immun. 4: 261-268, 2003.
IFIH1	IFIH1	interferon induced with helicase C domain 1	Pattern-Recognition-Receptors	64135	ENSG00000115267	protein-coding	2	2q24.2	AD	IFIH1	Aicardi-Goutieres syndrome 7 (AGS7); Progressive encephalopathy intracranial calcification, Severe developmental delay, leukodystrophy	SNP in IFIH1 associated with SLE	-	606951	899946; 854829	c.2159G-A transition in exon 11 of the IFIH1 gene, resulting in an arg720-to-gln (R720Q) substitution; heterozygous c.2336G-A transition in exon 12 of the IFIH1 gene, resulting in an arg779-to-his (R779H) substitution; arg337-to-gly (R337G) substitution; c.2335C-T transition in exon 12 of the IFIH1 gene, resulting in an arg779-to-cys (R779C) substitution	Rice, G. I., del Toro Duany, Y., Jenkinson, E. M., Forte, G. M. A., Anderson, B. H., Ariaudo, G., Bader-Meunier, B., Baildam, E. M., Battini, R., Beresford, M. W., Casarano, M., Chouchane, M., and 41 others. Gain-of-function mutations in IFIH1 cause a spectrum of human disease phenotypes associated with upregulated type I interferon signaling. Nature Genet. 46: 503-509, 2014.
IFNAR2	IFNAR2	interferon alpha and beta receptor subunit 2	General-Cell-Surface	3455	ENSG00000159110	protein-coding	21	21q22.11	AR		Patient cells showed absent IFNAR2			602376		-	Duncan, C. J. A., Mohamad, S. M. B., Young, D. F., Skelton, A. J., Leahy, T. R., Munday, D. C., Butler, K. M., Morfopoulou, S., Brown, J. R., Hubank, M., Connell, J., Gavin, P. J., and 10 others. Human IFNAR2 deficiency: lessons for antiviral immunity. Sci. Transl. Med. 7: 307ra154, 2015.
IFNG	IFNG	interferon gamma	Secreted-Immune	3458	ENSG00000111537	protein-coding	12	12q15	-	AutoAb to IFN gamma	Adult-onset immunodeficiency; Mycobacterial, fungal, Salmonella VZV infections/MSMD, or CID	-	-	147570	864664	a single-nucleotide polymorphism (+874A-T). The presence of the +874T allele and the 12 CA repeat allele was absolute; +874A-T polymorphism lies within a binding site for the transcription factor NF-kappa-B	Dabora, S. L., Roberts, P., Nieto, A., Perez, R., Jozwiak, S., Franz, D., Bissler, J., Thiele, E. A., Sims, K., Kwiatkowski, D. J. Association between a high-expressing interferon-gamma allele and a lower frequency of kidney angiomyolipomas in TSC2 patients. Am. J. Hum. Genet. 71: 750-758, 2002.
IFNGR1	IFNGR1	interferon gamma receptor 1	General-Cell-Surface	3459	ENSG00000027697	protein-coding	6	6q23.3	AR	Mutation in IFNGR1:IFN-γR ligand binding chain	IFN-γ receptor 1 deficiency; Susceptibility to Mycobacteria and Salmonella	-	truncated protein was stable and exerted a dominant-negative effect through impaired recycling	107470	151960; 863300; 325004	homozygosity for a C-to-A transversion at nucleotide 395, which resulted in a stop codon: a change from TCA (ser) to TAA (stop); single nucleotide deletion (131delC) created a frameshift and led to a premature stop codon (TAA) at nucleotides 187-189; an ile87-to-thr (I187T) missense mutation; 4-bp insertion, designated 107ins4, within exon 2 of the IFNGR1 gene	Newport, M. J., Huxley, C. M., Huston, S., Hawrylowicz, C. M., Oostra, B. A., Williamson, R., Levin, M. A mutation in the interferon-gamma-receptor gene and susceptibility to mycobacterial infection. New Eng. J. Med. 335: 1941-1949, 1996.
IFNGR2	IFNGR2	interferon gamma receptor 2	General-Cell-Surface	3460	ENSG00000262795	protein-coding	21	21q22.11	AR	Mutation in IFNGR2: IFN-γR accessory chain	IFN-γ receptor 2 deficiency; Susceptibility to Mycobacteria and Salmonella	-	mutant protein was mostly retained within the cell and not expressed on the cell surface	147569	862384	homozygous dinucleotide deletion (AG) involving nucleotides 278 and 279 in exon 3; homozygous 503C-A transversion in the IFNGR2 gene resulting in a thr168-to-asn (T168N) amino acid substitution; homozygous in-frame 27-bp microdeletion of nucleotides 663-689 of the IFNGR2 gene (663del27); homozygous in-frame duplication of nucleotides 382 to 387 in the IFNGR2 gene, resulting in a duplication of th…	Dorman, S. E., Holland, S. M. Mutation in the signal-transducing chain of the interferon-gamma receptor and susceptibility to mycobacterial infection. J. Clin. Invest. 101: 2364-2369, 1998.
IGAD1				10986		unknown	6	6p21.3	AR or AD	defect may be in lymphocyte stem cell differentiation	Immunoglobulin A deficiency	-	Protein had diminished capacity to bind MSH4	137100	-	IgA deficiency is the most common form of immunodeficiency in the Western world, affecting approximately 1 in 600 individuals;	Hammarstrom, L., Smith, C. I. E. Genetic approach to common variable immunodeficiency and IgA deficiency.In: Ochs, H. D.; Smith, C. I. E.; Puck, J. M. (eds.) : Primary Immunodeficiency Diseases: A Molecular and Genetic Approach. New York: Oxford University Press 1999.
IGHA1	IGHA1	immunoglobulin heavy constant alpha 1	Immune-Cell-Surface	3493	ENSG00000211895	other	14	14q32.33	-	serum IgA1 protein isolated from patients with IgA nephropathy were galactosylated to a lesser degree compared to controls	IgA nephropathy	-	-	146900	463619	-	Hatzivassiliou, G., Miller, I., Takizawa, J., Palanisamy, N., Rao, P. H., Iida, S., Tagawa, S., Taniwaki, M., Russo, J., Neri, A., Cattoretti, G., Clynes, R., Mendelsohn, C., Chaganti, R. S. K., Dalla-Favera, R. IRTA1 and IRTA2, novel immunoglobulin superfamily receptors expressed in B cells and involved in chromosome 1q21 abnormalities in B cell malignancy. Immunity 14: 277-289, 2001.
IGHA2	IGHA2	immunoglobulin heavy constant alpha 2 (A2m marker)	Immune-Cell-Surface	3494	ENSG00000211890	other	14	14q32.33	-	-	-	-	-	147000	-	-	Roychoudhury, A. K., Nei, M. Human Polymorphic Genes: World Distribution. New York: Oxford Univ. Press (pub.) 1988.
IGHE	IGHE	immunoglobulin heavy constant epsilon	Immune-Cell-Surface	3497	ENSG00000211891	other	14	14q32.33	-	-	-	-	-	147180	-	-	Lotscher, E., Grzeschik, K.-H., Bauer, H. G., Pohlenz, H.-D., Straubinger, B., Zachau, H. G. Dispersed human immunoglobulin kappa light-chain genes. Nature 320: 456-458, 1986.
IGHG1	IGHG1	immunoglobulin heavy constant gamma 1 (G1m marker)	Immune-Cell-Surface	3500	ENSG00000211896	other	14	14q32.33	-	-	-	-	-	147100		-	Peron, S., Laffleur, B., Denis-Lagache, N., Cook-Moreau, J., Tinguely, A., Delpy, L., Denizot, Y., Pinaud, E., Cogne, M. AID-driven deletion causes immunoglobulin heavy chain locus suicide recombination in B cells. Science 336: 931-934, 2012
IGHG2	IGHG2			3501	ENSG00000211893	other	14	14q32.33	-	-	-	-	-	147110		homozygosity for a 1793insG mutation in the IGHG2 gene in 2 Japanese brothers with selective IgG2 deficiency; homozygous for a 1-bp insertion in exon 4 of the IGHG2 gene	Oxelius, V.-A., Laurell, A.-B., Lindquist, B., Golebiowska, H., Axelsson, U., Bjorkander, J., Hanson, L. A. IgG subclasses in selective IgA deficiency: importance of IgG2-IgA deficiency. New Eng. J. Med. 304: 1476-1477, 1981.
IGHG3	IGHG3	immunoglobulin heavy constant gamma 3 (G3m marker)	Immune-Cell-Surface	3502	ENSG00000211897	other	14	14q32.33	-	-	-	-	-	147120		Heavy chain disease (HCD) is a naturally occurring lymphoproliferative disease in which variant monoclonal Ig heavy (H) chain fragments are found in serum or urine	Alexander, A., Steinmetz, M., Barritault, D., Frangione, B., Franklin, E. C., Hood, L., Buxbaum, J. N. Gamma heavy chain disease in man: cDNA sequence supports partial gene deletion model. Proc. Nat. Acad. Sci. 79: 3260-3264, 1982
IGHG4	IGHG4			3503	ENSG00000211892	other	14	14q32.33	-	-	-	-	-	147130		C-gamma RFLPs, Gm markers, and switch region RFLPs adjacent to C-mu and C-alpha-1 showed that the gamma-pseudogene is most tightly associated with G2, suggesting that it lies between A1 and G2.	Bech-Hansen, N. T., Linsley, P. S., Cox, D. W. Restriction fragment length polymorphisms associated with immunoglobulin C-gamma genes reveal linkage disequilibrium and genomic organization. Proc. Nat. Acad. Sci. 80: 6952-6956, 1983
IGHM	IGHM	immunoglobulin heavy constant mu	Immune-Cell-Surface	3507	ENSG00000211899	other	14	14q32.33	AR	Mutations in μ heavy chain (IGHM); essential component of the pre-BCR	μ heavy chain deficiency; Severe bacterial infections; normal numbers of pro-B cells	-	-	147020	316941	75-to-100 kb deletion; homozygous for a 1831G-A transition in the IGHM gene at codon 433 in exon 4; G-to-T transition at nucleotide 1768 resulted in the substitution of glycine for the wildtype cysteine at codon 536; 2-bp deletion (AA) at codon 168 in exon 2	Lopez Granados, E., Porpiglia, A. S., Hogan, M. B., Matamoros, N., Krasovec, S., Pignata, C., Smith, C. I. E., Hammarstrom, L., Bjorkander, J., Belohradsky, B. H., Casariego, G. F., Garcia Rodriguez, M. C., Conley, M. E. Clinical and molecular analysis of patients with defects in mu heavy chain gene. J. Clin. Invest. 110: 1029-1035, 2002.
IGKC	IGKC	immunoglobulin kappa constant	Immune-Cell-Surface	3514	ENSG00000211592	other	2	2p11.2	-	Mutations in Kappa constant gene	IGKC deficiency	-	-	147200	864657	A T-to-C transition in one allele resulted in replacement of an invariant tryptophan at position 148 with arginine (W148R). A T-to-G transversion in the other allele resulted in replacement of an invariant cysteine at position 194 with glycine (C194G	Zegers, B. J. M., Maertzdorf, W. J., van Loghem, E., Mul, N. A. J., Stoop, J. W., van der Laag, J., Vossen, J. J., Ballieux, R. E. Kappa-chain deficiency: an immunoglobulin disorder. New Eng. J. Med. 294: 1026-1030, 1976
IGLL1	IGLL1	immunoglobulin lambda like polypeptide 1	Immune-Cell-Surface	3543	ENSG00000128322	protein-coding	22	22q11.23	AR	Mutations in λ5 (IGLL1); part of the surrogate light chain in the pre-BCR	λ5 deficiency; Severe bacterial infections; normal numbers of pro-B cells	-	-	146770	462100	heterozygosity for 2 mutations in the IGLL1 gene: on 1 allele, a C-to-T transition at codon 22 of exon 1, resulting in a gln22-to-ter (Q22X) substitution; pro142-to-leu (P142L) mutation; homozygosity for a single nucleotide deletion (c.258delG) resulting in a frameshift at codon 86 (Gly86fs)	Minegishi, Y., Coustan-Smith, E., Wang, Y.-H., Cooper, M. D., Campana, D., Conley, M. E. Mutations in the human lambda-5/14.1 gene result in B cell deficiency and agammaglobulinemia. J. Exp. Med. 187: 71-77, 1998.
IKBKB	IKBKB	inhibitor of nuclear factor kappa B kinase subunit beta	Intracellular-Signaling	3551	ENSG00000104365	protein coding	8	8p11.21	AR	Defects in IKBKB, encoding IkB 2 kinase 2, a component of the NF-kB pathway	CVID, Recurrent bacterial, viral and fungal infections; clinical phenotype of SCID	-	Ikkb deficiency resulted in defective induction of Hif1a target genes	603258	816373	homozygous 1-bp duplication (c.1292dupG) in exon 13 of the IKBKB gene, resulting in a frameshift and premature termination (Gln432ProfsTer62); homozygous c.814C-T transition in the IKBKB gene, resulting in an arg272-to-ter (R272X) substitution	Pannicke, U., Baumann, B., Fuchs, S., Henneke, P., Rensing-Ehl, A., Rizzi, M., Janda, A., Hese, K., Schlesier, M., Holzmann, K., Borte, S., Laux, C., Rump, E.-M., Rosenberg, A., Zelinski, T., Schrezenmeier, H., Wirth, T., Ehl, S., Schroeder, M. L., Schwarz, K. Deficiency of innate and acquired immunity caused by an IKBKB mutation. New Eng. J. Med. 369: 2504-2514, 2013.
IKBKG	IKBKG	inhibitor of nuclear factor kappa B kinase subunit gamma	Intracellular-Signaling	8517	ENSG00000269335	protein-coding	X	Xq28	XL	Mutations of NEMO (IKBKG), a modulator of NF-κB activation Defects in IKBKG, encoding NEMO, a component of the NF-κB pathway, Mutations of NEMO (IKBKG), a modulator of NF-κB activation	NEMO /IKBKG deficiency; anhidrotic ectodermal dysplasia + specific antibody deficiency (lack of Ab response to polysac-charides) + various infections (mycobacteria and pyogens) Various infections (bacteria, mycobacteria, viruses and fungi); colitis, EDA (not in all patients); conical teeth, variable defects of skin pigmentation, monocyte dysfunction	-	-	300248	7049; 337348; 431073; 375786	EXON 4-10 DEL; A-to-G substitution at nucleotide 1259 resulting in a stop-to-trp change; 10-BP INS, NT127; A-to-G transition in exon 10 that changed methionine to valine at codon 407	The International Incontinentia Pigmenti Consortium. Genomic rearrangement in NEMO impairs NF-kappa-B activation and is a cause of incontinentia pigmenti. Nature 405: 466-472, 2000.
IKZF1	IKZF1	IKAROS family zinc finger 1	Immune-Signaling	10320	ENSG00000185811	protein-coding	7	7p12.2	AD	CVID	CVID: characterised by hypogammaglobulinaemia, impaired production of specific antibodies after immunisation and increased susceptibility to infections	-	protein loss of function	603023	905078	de novo heterozygous c.629A-G transition in exon 5 of the IKZF1 gene, resulting in a tyr210-to-cys (Y210C) substitution; a heterozygous c.485G-T transversion (c.485G-T, NM_006060) in the IKZF1 gene, resulting in an arg162-to-leu (R162L) substitution; c.485G-A transition (c.485G-A, NM_006060) in the IKZF1 gene, resulting in an arg162-to-gln (R162Q) substitution	Goldman, F. D., Gurel, Z., Al-Zubeidi, D., Fried, A. J., Icardi, M., Song, C., Dovat, S. Congenital pancytopenia and absence of B lymphocytes in a neonate with a mutation in the Ikaros gene. Pediat. Blood Cancer 58: 591-597, 2012.
IL10	IL10	interleukin 10	Secreted-Immune	3586	ENSG00000136634	protein-coding	1	1q32.1	AR	Mutations in IL10, encoding IL-10	IL-10 deficiency; Inflammatory bowel disease (IBD) Folliculitis, Recurrent respiratory diseases, Arthritis,	High IL10 production associated with rheumatoid arthritis and SLE	-	124092	853463; 468498; 332156	C-to-A polymorphism at position -592 of the IL10 promoter; haplotype, T-C-A-T-A, defined by 5 polymorphisms at positions -3575, -2763, -1082, -819, and -592; moter -2849A/G polymorphism of the IL10 gene in 283 patients with rheumatoid arthritis	Shin, H. D., Winkler, C., Stephens, J. C., Bream, J., Young, H., Goedert, J. J., O'Brien, T. R., Vlahov, D., Buchbinder, S., Giorgi, J., Rinaldo, C., Donfield, S., Willoughby, A., O'Brien, S. J., Smith, M. W. Genetic restriction of HIV-1 pathogenesis to AIDS by promoter alleles of IL10. Proc. Nat. Acad. Sci. 97: 14467-14472, 2000.
IL10RA	IL10RA	interleukin 10 receptor subunit alpha	Immune-Cell-Surface	3587	ENSG00000110324	protein-coding	11	11q23.3	AR	Mutations in IL10RA,encoding IL-10R1	IL-10Rα deficiency; IBD, Folliculitis, Recurrent respiratory diseases, Arthritis, Lymphoma	-	-	146933	864651	homozygosity for a 325C-T transition in exon 3 of the IL10RA gene, resulting in a thr84-to-ile (T84I) substitution; 421G-A transition in exon 4 of the IL10RA gene, resulting in a gly141-to-arg (G141R) substitution; homozygosity for a 784C-T transition in exon 6 of the IL10RA gene, resulting in an arg262-to-cys (R262C) substitution; compound heterozygosity for a 251C-T transition in the IL10RA gen…	Glocker, E.-O., Kotlarz, D., Boztug, K., Gertz, E. M., Schaffer, A. A., Noyan, F., Perro, M., Diestelhorst, J., Allroth, A., Murugan, D., Hatscher, N., Pfeifer, D., and 16 others. Inflammatory bowel disease and mutations affecting the interleukin-10 receptor. New Eng. J. Med. 361: 2033-2045, 2009.
IL10RB	IL10RB	interleukin 10 receptor subunit beta	Immune-Cell-Surface	3588	ENSG00000243646	protein-coding	21	21q22.11	AR	Mutations in IL10RB,encoding IL-10R2	IL-10Rβ deficiency; IBD, Folliculitis, Recurrent respiratory diseases, Arthritis, Lymphoma	-	mRNA transcripts of IL22-inducible proteins were almost absent in this patient	123889	400632; 393403	SNPs in IFNAR2 and IL10RB genes resulting in phe8-to-ser (F8S) lys47-to-glu (K47E); homozygosity for a 477G-A transition in exon 4 of the IL10RB gene, resulting in a trp159-to-ter (W159X) substitution; 421G-T transversion in exon 3 of the IL10RB gene, resulting in a glu141-to-ter (E141X) substitution	Frodsham, A. J., Zhang, L., Dumpis, U., Taib, N. A. M., Best, S., Durham, A., Hennig, B. J. W., Hellier, S., Knapp, S., Wright, M., Chiaramonte, M., Bell, J. I., Graves, M., Whittle, H. C., Thomas, H. C., Thursz, M. R., Hill, A. V. S. Class II cytokine receptor gene cluster is a major locus for hepatitis B persistence. Proc. Nat. Acad. Sci. 103: 9148-9153, 2006.
IL12B	IL12B	interleukin 12B	Secreted-Immune	3593	ENSG00000113302	protein-coding	5	5q33.3	AR	Mutation in IL12B : subunit p40 of IL12/IL23	IL-12p40 deficiency, Susceptibility to Mycobacteria and Salmonella	-	-	161561	862385	homozygosity for a deletion within the IL12-p40 subunit gene. One sib had died at age 1 year with fever of unknown cause; recessive loss-of-function frameshift mutation (g.315-316insA; 8-bp deletion (c.298_305del) in exon 3 of the IL12B gene. The mutation led to a premature stop codon at nucleotide 342;	Altare, F., Lammas, D., Revy, P., Jouanguy, E., Doffinger, R., Lamhamedi, S., Drysdale, P., Scheel-Toellner, D., Girdlestone, J., Darbyshire, P., Wadhwa, M., Dockrell, H., Salmon, M., Fischer, A., Durandy, A., Casanova, J.-L., Kumararatne, D. S. Inherited interleukin 12 deficiency in a child with bacille Calmette-Guerin and Salmonella enteritidis disseminated infection. J. Clin. Invest. 102: 2035…
IL12RB1	IL12RB1	interleukin 12 receptor subunit beta 1	Immune-Cell-Surface	3594	ENSG00000096996	protein-coding	19	19p13.11	AR	Mutation in IL12RB1: IL-12 and IL-23 receptor β1 chain	IL-12 and IL-23 receptor β1 chain deficiency; Susceptibility to Mycobacteria and Salmonella	-	partially functional protein	601604	862386	homozygosity for a gln32-to-ter (Q32X) nonsense mutation; homozygosity for a gln376-to-ter (Q376X) nonsense mutation; deletion of nucleotides 409-549 from the IL12RB1 gene. This deletion led to a frameshift that introduced a premature stop codon at nucleotide positions 570 to 572 (TGA); C-to-T transition at nucleotide 637 in exon 7 of the IL12RB1 gene, leading to an arg213-to-trp (R213W) substitu…	de Jong, R., Altare, F., Haagen, I.-A., Elferink, D. G., de Boer, T., van Breda Vriesman, P. J. C., Kabel, P. J., Draaisma, J. M. T., van Dissel, J. T., Kroon, F. P., Casanova, J.-L., Ottenhoff, T. H. M. Severe mycobacterial and Salmonella infections in interleukin-12 receptor-deficient patients. Science 280: 1435-1438, 1998.
IL12RB2	IL12RB2	interleukin 12 receptor subunit beta 2	Immune-Cell-Surface	3595	ENSG00000081985	protein-coding	1	1p31.3			-			601642		-	-
IL17A	IL17A	interleukin 17A	Secreted-Immune	3605	ENSG00000112115	protein-coding	6	6p12.2	-	-	-	-	-	603149	-	-	-
IL17F	IL17F	interleukin 17F	Secreted-Immune	112744	ENSG00000112116	protein-coding	22	6p12.2	AD	(b) Mutations in IL17F	IL-17F deficiency; CMC Folliculitis	-	mutant proteins did not bind IL17RA on fibroblasts	606496	462755	C-to-T transition at nucleotide 284 of the IL17F gene, resulting in a serine-to-leucine substitution at codon 65 (S65L)	Puel, A., Cypowyj, S., Bustamante, J., Wright, J. F., Liu, L., Lim, H. K., Migaud, M., Israel, L., Chrabieh, M., Audry, M., Gumbleton, M., Toulon, A., and 12 others. Chronic mucocutaneous candidiasis in humans with inborn errors of interleukin-17 immunity. Science 332: 65-68, 2011.
IL17RA	IL17RA	interleukin 17 receptor A	Immune-Cell-Surface	23765	ENSG00000177663	protein-coding	22	22q11.1	AR	(a) Mutations in IL17RA	IL-17RA deficiency; CMC Folliculitis	-	mutation impaired interaction with ACT1 and that patient cells demonstrated no response to stimulation with IL17 isoforms, consistent with a loss of function	605461	462752	C-to-T transition at nucleotide 850 of the IL17RA gene, resulting in a glutamine-to-stop substitution at codon 284 (Q284X); homozygous 17-bp duplication (c.1302_1318dup) in the IL17RA gene, resulting in a frameshift and premature termination (Asn440ArgfsTer50); an asp387-to-asn (D387N) substitution; homozygous c.196C-T transition in the IL17RA gene, resulting in an arg66-to-ter (R66X) substitutio…	Puel, A., Cypowyj, S., Bustamante, J., Wright, J. F., Liu, L., Lim, H. K., Migaud, M., Israel, L., Chrabieh, M., Audry, M., Gumbleton, M., Toulon, A., and 12 others. Chronic mucocutaneous candidiasis in humans with inborn errors of interleukin-17 immunity. Science 332: 65-68, 2011.
IL17RC	IL17RC	interleukin 17 receptor C	Immune-Cell-Surface	84818	ENSG00000163702	protein-coding	3	3p25.3	AR	Mutations in IL17RC	IL-17RC deficiency, CMC	-	-	610925	906897	homozygous c.412C-T transition in exon 3 of the IL17RC gene, resulting in a gln138-to-ter (Q138X) substitution; c.1126C-T transition in exon 11 of the IL17RC gene, resulting in an arg376-to-ter (R376X) substitution; resulting in an arg378-to-ter (R378X) substitution;	Ling, Y., Cypowyj, S., Aytekin, C., Galicchio, M., Camcioglu, Y., Nepesov, S., Ikinciogullari, A., Dogu, F., Belkadi, A., Levy, R., Migaud, M., Boisson, B., and 9 others. Inherited IL-17RC deficiency in patients with chronic mucocutaneous candidiasis. J. Exp. Med. 212: 619-631, 2015
IL18	IL18	interleukin 18	Secreted-Immune	3606	ENSG00000150782	protein-coding	11	11q23.1			-			600953		-	-
IL1RN	IL1RN	interleukin 1 receptor antagonist	Secreted-Immune	3557	ENSG00000136689	protein-coding	2	2q14.1	AR	Mutations of IL1RN (see functional defect)	DIRA (Deficiency of the Interleukin 1 Receptor Antagonist); Neonatal onset of sterile multifocal osteomyelitis, periostitis and pustulosis.	-	mutations result in a truncated protein that is not secreted, thereby rendering cells hyperresponsive to IL1B stimulation	147679	411230	homozygosity for a 229G-T transversion in the IL1RN gene, resulting in a glu77-to-ter (E77X) substitution; homozygosity for a 160C-T transition in the IL1RN gene, resulting in a gln54-to-ter (Q54X) substitution; homozygosity for a 2-bp del (156delCA), resulting in a frameshift followed by the incorporation of 24 aberrant amino acids;	Tarlow, J. K., Blakemore, A. I. F., Lennard, A., Solari, R., Hughes, H. N., Steinkasserer, A., Duff, G. W. Polymorphism in human IL-1 receptor antagonist gene intron 2 is caused by variable numbers of an 86-bp tandem repeat. Hum. Genet. 91: 403-404, 1993.
IL21	IL21	interleukin 21	Secreted-Immune	59067	ENSG00000138684	protein-coding	4	4q27	AR	IL-21 deficiency	CVID, Severe early onset colitis	-	protein loss of function	605384	862695	homozygous c.147T-C transition in the IL21 gene, resulting in a leu49-to-pro (L49P) substitution	Salzer, E., Kansu, A., Sic, H., Majek, P., Ikinciogullari, A., Dogu, F. E., Prengemann, N. K., Santos-Valente, E., Pickl, W. F., Bilic, I., Ban, S. A., Kuloglu, Z., Demir, A. M., Ensari, A., Colinge, J., Rizzi, M., Eibel, H., Boztug, K. Early-onset inflammatory bowel disease and common variable immunodeficiency-like disease caused by IL-21 deficiency. J. Allergy Clin. Immun. 133: 1651-1659, 2014.
IL21R	IL21R	interleukin 21 receptor	Immune-Cell-Surface	50615	ENSG00000103522	protein-coding	16	16p12.1	AR	Defects in IL21R – together with common gamma chain binds IL-21	CVID, Suspectibility to cryptoporidia and pneumocystis and cholangitis; [IgE, elevated level of]	-	-	605383	767601	SNP in the promoter region of the IL21R gene, -83T-C, that was significantly associated with elevated IgE levels; homozygous c.602G-T transversion in the IL21R gene, resulting in an arg201-to-leu (R201L) substitution; homozygous 6-bp deletion in exon 4 of the IL21R gene (c.240_245delCTGCCA; cys81_his82del)	Hecker, M., Bohnert, A., Konig, I. R., Bein, G., Hackstein, H. Novel genetic variation of human interleukin-21 receptor is associated with elevated IgE levels in females. Genes Immun. 4: 228-233, 2003.
IL2RA	IL2RA	interleukin 2 receptor subunit alpha	Immune-Cell-Surface	3559	ENSG00000134460	protein-coding	10	10p15.1	AR	Mutations in IL2RA, encoding IL-2Rα chain,	CD25 deficiency; Lymphoproliferation, autoimmunity. Impaired T cell proliferation	-	-	147730	377894	homozygosity for a 4-bp deletion in the IL2RA gene at nucleotides 60 to 64, resulting in a translational frameshift; most associated SNP in a 40-kb region encompassing IL2RA intron 1 and the 5-prime regions of IL2RA and RBM17;	Sharfe, N., Dadi, H. K., Shahar, M., Roifman, C. M. Human immune disorder arising from mutation of the alpha chain of the interleukin-2 receptor. Proc. Nat. Acad. Sci. 94: 3168-3171, 1997.
IL2RG	IL2RG	interleukin 2 receptor subunit gamma	Immune-Cell-Surface	3561	ENSG00000147168	protein-coding	X	Xq13.1	XL	Defect in γ subunit of receptor for IL-2,-4, -7, -9, -15, -21	T-B+ SCID, X-Linked, NK-	-	-	308380	220906; 310393	point mutations at the CpG dinucleotide at cDNA residues 690-691 and cDNA residue 879 account for 20% of XSCID; truncation and point mutation of gamma-c chain	Pepper, A. E., Buckley, R. H., Small, T. N., Puck, J. M. Two mutational hotspots in the interleukin-2 receptor gamma chain gene causing human X-linked severe combined immunodeficiency. Am. J. Hum. Genet. 57: 564-571, 1995.
IL36RN	IL36RN	interleukin 36 receptor antagonist	Secreted-Immune	26525	ENSG00000136695	protein-coding	2	2q14.1	AR	Mutation in IL36RN (see functional defect)	DITRA – Deficiency of IL-36 receptor antagonist; Pustular Psoriasis	-	-	605507	473074	homozygosity for a C-T transition in exon 3 of the IL36RN gene, resulting in a leu27-to-pro (L27P) substitution; homozygosity for a 338C-T transition in the IL36RN gene, resulting in a ser113-to-leu (S113L) substitution; arg48-to-trp (R48W) mutation in the IL36RN gene; heterozygosity for a T-C transition in intron 3 (c.115+6C-T) of the IL36RN gene, and a missense or a nonsense mutation, respectiv…	Marrakchi, S., Guigue, P., Renshaw, B. R., Puel, A., Pei, X.-Y., Fraitag, S., Zribi, J., Bal, E., Cluzeau, C., Chrabieh, M., Towne, J. E., Douangpanya, J., and 18 others. Interleukin-36-receptor antagonist deficiency and generalized pustular psoriasis. New Eng. J. Med. 365: 620-628, 2011.
IL6	IL6	interleukin 6	Secreted-Immune	3569	ENSG00000136244	protein-coding	7	7p15.3	AR or AD	AutoAb to IL-6	Recurrent skin infection; Staphylococcal infections/STAT3 deficiency	Mutation found in SLE	-	147620	41523; 436348	polymorphism in the 5-prime region of the IL6 gene; at position -174, the frequency of an allele carrying C at this position was approximately 40% and the frequency of an allele carrying a G was approximately 60% in healthy individuals;	Fishman, D., Faulds, G., Jeffery, R., Mohamed-Ali, V., Yudkin, J. S., Humphries, S., Woo, P. The effect of novel polymorphisms in the interleukin-6 (IL-6) gene on IL-6 transcription and plasma IL-6 levels, and an association with systemic-onset juvenile chronic arthritis. J. Clin. Invest. 102: 1369-1376, 1998.
IL6ST	IL6ST	interleukin 6 signal transducer	Immune-Cell-Surface	3572	ENSG00000134352	protein-coding	5	5q11.2			recurrent infections, eczema, bronchiectasis, high IgE, eosinophilia, defective B cell memory, and an impaired acute-phase response, as well as skeletal abnormalities including craniosynostosis		loss of function of GP130 protein	600694		p.N404Y missense substitution is associated with loss of IL-6, IL-11, IL-27, and OSM signaling but a largely intact LIF response	-
IL7R	IL7R	interleukin 7 receptor	Immune-Cell-Surface	3575	ENSG00000168685	protein-coding	5	5p13.2	AR	-	T- B+ NK+ SCID	-	-	146661	373235	C-to-T (thr66-to-ile) transition in exon 2 resulting in a thr66-to-ile (T66I) substitution; G-to-A transition, resulting in a trp-to-ter mutation (W217X); 394C-T transition in exon 4 of the IL7R gene, resulting in a pro132-to-ser (P132S) substitution	-
INO80	INO80	INO80 complex subunit	Chromatin-Remodeling	54617	ENSG00000128908	protein-coding	15	15q15.1	AR	INO80 chromatin remodeling complex; mild DNA repair defect	INO80, Severe bacterial infections	-	-	610169	608950; 334384; 20693	INOC1 gene contains 36 exons and spans approximately 135 kb	Bakshi, R., Prakash, T., Dash, D., Brahmachari, V. In silico characterization of the INO80 subfamily of SWI2/SNF2 chromatin remodeling proteins. Biochem. Biophys. Res. Commun. 320: 197-204, 2004.
IRAK1	IRAK1	interleukin 1 receptor associated kinase 1	Pattern-Recognition-Receptors	3654	ENSG00000184216	protein-coding	X	Xq28			Associations: Pediatric SLE and lubs x-linked mental retardation syndorme	pediatric SLE		300283		-	Picard, C., Bobby Gaspar, H., Al-Herz, W., Bousfiha, A., Casanova, J.-L., Chatila, T., … Sullivan, K. E. (2018). International Union of Immunological Societies: 2017 Primary Immunodeficiency Diseases Committee Report on Inborn Errors of Immunity. Journal of Clinical Immunology, 38(1), 96–128. http://doi.org/10.1007/s10875-017-0464-9
IRAK4	IRAK4	interleukin 1 receptor associated kinase 4	Pattern-Recognition-Receptors	51135	ENSG00000198001	protein-coding	12	12q12	AR	Mutations of IRAK4, a component of TLR- and IL-1R-signaling pathway	IRAK-4 deficiency, Bacterial infections (pyogens)	-	no protein detected	606883	375137; 332069	homozygous deletion of thymidine at nucleotide 821 in exon 7 of the IRAK4 gene (821delT); homozygosity for an 877C-T transition in exon 8 of the IRAK4 gene, leading to a gln293-to-ter (Q293X) substitution; compound heterozygous for 2 mutations in the IRAK4 gene, gln293 to ter (Q293X); compound heterozygosity for 2 mutations in the IRAK4 gene, located in the intron between exons 10 and 11: 1189-1G…	Picard, C., Puel, A., Bonnet, M., Ku, C.-L., Bustamante, J., Yang, K., Soudais, C., Dupuis, S., Feinberg, J., Fieschi, C., Elbim, C., Hitchcock, R., and 18 others. Pyogenic bacterial infections in humans with IRAK-4 deficiency. Science 299: 2076-2079, 2003.
IRF2BP2	IRF2BP2	interferon regulatory factor 2 binding protein 2	Pattern-Recognition-Receptors	359948	ENSG00000168264	protein-coding	1	1q42.3	-	-	CVID: characterised by hypogammaglobulinaemia, impaired production of specific antibodies after immunisation and increased susceptibility to infections	-	-	615332	-	-	-
IRF3	IRF3	interferon regulatory factor 3	Pattern-Recognition-Receptors	3661	ENSG00000126456	protein-coding	19	19q13.33			-			603734	901850	-	-
IRF4	IRF4	interferon regulatory factor 4	Pattern-Recognition-Receptors	3662	ENSG00000137265	protein-coding	6	6p25.3			-			601900		-	-
IRF7	IRF7	interferon regulatory factor 7	Pattern-Recognition-Receptors	3665	ENSG00000185507	protein-coding	11	11p15.5	AR	Mutation in IRF7	IRF7 deficiency; Severe influenza disease	-	mutant protein showed abnormal localization to the cytoplasm rather than the nucleus	605047	904167	compound heterozygous mutations in the IRF7 gene: a c.1228T-G transversion (c.1228T-G, ENST00000397574), resulting in a phe410-to-val (F410V) substitution, and a c.1261C-T transition, resulting in a gln421-to-ter (Q421X); gln421-to-ter (Q421X) mutation (c.1261C-T, ENST00000397574) in the IRF7 gene	Ciancanelli, M. J., Huang, S. X. L., Luthra, P., Garner, H., Itan, Y., Volpi, S., Lafaille, F. G., Trouillet, C., Schmolke, M., Albrecht, R. A., Israelsson, E., Lim, H. K., and 20 others. Life-threatening influenza and impaired interferon amplification in human IRF7 deficiency. Science 348: 448-453, 2015.
IRF8	IRF8	interferon regulatory factor 8	Pattern-Recognition-Receptors	3394	ENSG00000140968	protein-coding	16	16q24.1	AD or AR	Mutation in IRF8: IL12 production by CD1c+ MDC	IRF8-deficiency (AD form); Susceptibility to Mycobacteria	-	mutant protein showed weak IL12B promoter transactivation	601565	814919; 865178	homozygous lys108-to-glu (K108E) mutation in the DNA-binding domain of IRF8; heterozygosity for a de novo thr80-to-ala (T80A) mutation in the DNA-binding domain;	Hambleton, S., Salem, S., Bustamante, J., Bigley, V., Boisson-Dupuis, S., Azevdeo, J., Fortin, A., Haniffa, M., Ceron-Gutierrez, L., Bacon, C. M., Menon, G., Trouillet, C., and 26 others. IRF8 mutations and human dendritic-cell immunodeficiency. New Eng. J. Med. 365: 127-138, 2011.
ISG15	ISG15	ISG15 ubiquitin-like modifier	Pattern-Recognition-Receptors	9636	ENSG00000187608	protein-coding	1	1p36.33	AR	Mutation in ISG15	ISG15 deficiency; Susceptibility to Mycobacteria (BCG) Brain calcification	-	-	147571	863730	homozygosity for a G-to-T transversion at nucleotide 379 in exon 2; homozygosity for insertion of a G at nucleotide 336 in exon 2 of the ISG15 gene, resulting in a frameshift after the leucine at position 114 (Leu114fs); homozygosity in 2 sibs for a C-to-T transition at nucleotide 163 of the ISG15 gene, resulting in a gln55-to-ter (Q55X) substitution;	Bogunovic, D., Byun, M., Durfee, L. A., Abhyankar, A., Sanal, O., Mansouri, D., Salem, S., Radovanovic, I., Grant, A. V., Adimi, P., Mansouri, N., Okada, S., and 20 others. Mycobacterial disease and impaired IFN-gamma immunity in humans with inherited ISG15 deficiency. Science 337: 1684-1688, 2012.
ITCH	ITCH	itchy E3 ubiquitin protein ligase	Ubiquitylation-and-Sumoylation	83737	ENSG00000078747	protein-coding	20	20q11.22	AR	Mutations in ITCH, an E3 ubiquitin ligase catalyzes the transfer of ubiquitin to a signaling proteins in the cell including phospholipase Cγ1 (PLCγ1)	ITCH deficiency; Early-onset chronic lung disease (interstitial pneumonitis) Autoimmune disorder (thyroiditis, type I diabetes, chronic diarrhea/enteropathy, and hepatitis) Failure to thrive, developmental delay, dysmorphic facial features	-	-	606409	461999	homozygosity for a 1-bp insertion (394insA) in exon 6, resulting in a frameshift predicted to truncate ITCH at residue 139	Lohr, N. J., Molleston, J. P., Strauss, K. A., Torres-Martinez, W., Sherman, E. A., Squires, R. H., Rider, N. L., Chikwava, K. R., Cummings, O. W., Morton, D. H., Puffenberger, E. G. Human ITCH E3 ubiquitin ligase deficiency causes syndromic multisystem autoimmune disease. Am. J. Hum. Genet. 86: 447-453, 2010.
ITGAM	ITGAM	integrin subunit alpha M	Integrin-Pathway	3684	ENSG00000169896	protein-coding	16	16p11.2	AR	ITGAM	Complement Receptor 3 (CR3) deficiency; Infections	Causal mutation in SLE	-	120980	332086	colocalization of low density lipoprotein receptor-related protein-1 (LRP1); RP1 specifically bound integrin alpha-M/beta-2, but not integrin alpha-L/beta-2. Activation of alpha-M/beta-2 by lipopolysaccharide (LPS)	Simon, D. I., Chen, Z., Seifert, P., Edelman, E. R., Ballantyne, C. M., Rogers, C. Decreased neointimal formation in Mac-1 -/- mice reveals a role for inflammation in vascular repair after angioplasty. J. Clin. Invest. 105: 293-300, 2000.
ITGAX	ITGAX	integrin subunit alpha X	Integrin-Pathway	3687	ENSG00000140678	protein-coding	16	16p11.2			-			151510		-	-
ITGB2	ITGB2	integrin subunit beta 2	Integrin-Pathway	3689	ENSG00000160255	protein-coding	21	21q22.3	AR	Mutation in ITGB2: B chain for adhesion proteins CD18/CD11	Leukocyte adhesion deficiency, type 1 (LAD1); Delayed cord separation, skin ulcers Periodontitis Leukocytosis	-	-	600065	124419	genetic compound for 2 mutations: arg593-to-cys and lys196-to-thr; T-to-C transition resulting in substitution for leucine-149 by proline; G-to-A transition resulting in a glycine-to-arginine change at amino acid 169; ATG-to-AAG alteration in the initiation codon of the CD18 gene in a patient with moderately severe leukocyte adhesion deficiency	Arnaout, M. A., Dana, N., Gupta, S. K., Tenen, D. G., Fathallah, D. M. Point mutations impairing cell surface expression of the common beta subunit (CD18) in a patient with leukocyte adhesion molecule (Leu-CAM) deficiency. J. Clin. Invest. 85: 977-981, 1990.
ITK	ITK	IL2 inducible T-cell kinase	Immune-Signaling	3702	ENSG00000113263	protein-coding	5	5q33.3	AR	Mutations in ITK encoding IL-2 inducible T cell kinase required for TCR-mediated activation	CVID, EBV associated B cell lymphop-roliferation, lymphoma Normal or decreased IgG	-	-	186973	414442	homozygous 1085C-T transition in exon 11 of the ITK gene, resulting in an arg335-to-trp (R335W) substitution; homozygous c.1764C-G transversion in exon 16 of the ITK gene, resulting in a tyr588-to-ter (Y588X) substitution; homozygous c.86G-A transition in the ITK gene, resulting in an arg29-to-his (R29H) substitution	Huck, K., Feyen, O, Niehues, T., Ruschendorf, F., Hubner, N., Laws, H.-J., Telieps, T., Knapp, S., Wacker, H.-H., Meindl, A., Jumaa, H., Borkhardt, A. Girls homozygous for an IL-2-inducible T cell kinase mutation that leads to protein deficiency develop fatal EBV-associated lymphoproliferation. J. Clin. Invest. 119: 1350-1358, 2009.
JAGN1	JAGN1	jagunal homolog 1	Endoplasmic-Reticulum	84522	ENSG00000171135	protein-coding	3	3p25.3	AR	Mutations in JAGN1, regulates secretory pathway	JAGN1 deficiency; Some with a bone phenotype	-	nondetectable levels of JAGN1 protein	616012	343974	homozygous c.3G-A transition in exon 1 of the JAGN1 gene, resulting in a met1-to-ile (M1I) substitution; resulting in a his44-to-tyr (H44Y) substitution; homozygous c.63G-T transversion in exon 1 of the JAGN1 gene, resulting in a glu21-to-asp (E21D) substitution; resulting in a gln162-to-arg (Q162R) substitution	Boztug, K., Jarvinen, P. M., Salzer, E., Racek, T., Monch, S., Garncarz, W., Gertz, E. M., Schaffer, A. A., Antonopoulos, A., Haslam, S. M., Schieck, L., Puchalka, J., and 23 others. JAGN1 deficiency causes aberrant myeloid cell homeostasis and congenital neutropenia. Nature Genet. 46: 1021-1027, 2014.
JAK1	JAK1	Janus kinase 1	Intracellular-Signaling	3716	ENSG00000162434	protein-coding	1	1p31.3			Dengue Hemorrhagic fever: susceptibility to or protection against; Hepatitis C; Polycythemia Vera			147795		-	Picard, C., Bobby Gaspar, H., Al-Herz, W., Bousfiha, A., Casanova, J.-L., Chatila, T., … Sullivan, K. E. (2018). International Union of Immunological Societies: 2017 Primary Immunodeficiency Diseases Committee Report on Inborn Errors of Immunity. Journal of Clinical Immunology, 38(1), 96–128. http://doi.org/10.1007/s10875-017-0464-9
JAK3	JAK3	Janus kinase 3	Intracellular-Signaling	3718	ENSG00000105639	protein-coding	19	19p13.11	AR	Defect in JAK3	T-B+ SCID, NK-	novel treatment of lupus nephritis using CEP-33779 (orally active, selective inhibitor of JAK2; CP-690,550 treatment for LN and Jak-stat pathway	-	600173	331474	JAK3 mutation may be involved in progression (rather than initiation) of leukemia; decrease in JAK3 protein	Sakaguchi, H., Okuno, Y., Muramatsu, H., Yoshida, K., Shiraishi, Y., Takahashi, M., Kon, A., Sanada, M., Chiba, K., Tanaka, H., Makishima, H., Wang, X., and 10 others. Exome sequencing identifies secondary mutations of SETBP1 and JAK3 in juvenile myelomon
KDM6A	KDM6A	lysine demethylase 6A	Chromatin-Remodeling	7403	ENSG00000147050	protein-coding	X	Xp11.3	XLD	mutations	Kabuki syndrome 1 and 2			300128		-	Picard, C., Bobby Gaspar, H., Al-Herz, W., Bousfiha, A., Casanova, J.-L., Chatila, T., … Sullivan, K. E. (2018). International Union of Immunological Societies: 2017 Primary Immunodeficiency Diseases Committee Report on Inborn Errors of Immunity. Journal of Clinical Immunology, 38(1), 96–128. http://doi.org/10.1007/s10875-017-0464-9
KMT2A	KMT2A	lysine methyltransferase 2A	Chromatin-Remodeling	4297	ENSG00000118058	protein-coding	11	11q23.3	AD	-	-	-	-	159555	340266	-	-
KMT2D	KMT2D	lysine methyltransferase 2D	Chromatin-Remodeling	8085	ENSG00000167548	protein-coding	12	12q13.12	AD	mutation	Kabuki syndrome 1			602113		heterozygosity	Picard, C., Bobby Gaspar, H., Al-Herz, W., Bousfiha, A., Casanova, J.-L., Chatila, T., … Sullivan, K. E. (2018). International Union of Immunological Societies: 2017 Primary Immunodeficiency Diseases Committee Report on Inborn Errors of Immunity. Journal of Clinical Immunology, 38(1), 96–128. http://doi.org/10.1007/s10875-017-0464-9
KRAS	KRAS	KRAS proto-oncogene, GTPase	Intracellular-Signaling	3845	ENSG00000133703	protein-coding	12	12p12.1	-	Somatic mutation in KRAS (gain-of-function)	RAS-associated autoimmune leukoproliferative disease (RALD); Splenomegaly, lymphadenopathy, autoimmune cytopenias, granulocytosis, monocytosis/ALPS-like	-	protein loss of function	190070	18073	a 34G-T transversion in exon 1 of the KRAS2 gene, resulting in a gly12-to-cys (G12C) substitution; a G-to-C transversion in exon 1 of the KRAS2 gene, resulting in a gly12-to-arg (G12R) substitution; a heterozygous G-to-A transition in exon 1 of the KRAS2 gene, resulting in a gly13-to-asp (G13D) substitution; heterozygous G-to-A transition in the KRAS2 gene, resulting in an ala59-to-thr (A59T) sub…	Ahrendt, S. A., Decker, P. A., Alawi, E. A., Zhu, Y., Sanchez-Cespedes, M., Yang, S. C., Haasler, G. B., Kajdacsy-Balla, A., Demeure, M. J., Sidransky, D. Cigarette smoking is strongly associated with mutation of the K-ras gene in patients with primary adenocarcinoma of the lung. Cancer 92: 1525-1530, 2001.
LAMTOR2	LAMTOR2	late endosomal/lysosomal adaptor, MAPK and MTOR activator 2	Endosome-and-Vesicles	28956	ENSG00000116586	protein-coding	1	1q22	AR	Mutation in ROBLD3/LAMTOR2: Endosomal adaptor protein 14	P14/LAMTOR2 deficiency, Neutropenia Hypogammaglobulinemia ↓CD8 cytotoxicity Partial albinism Growth failure	-	-	610389	372135	C-A transversion at position +23 in the 3-prime UTR of exon 4 of the MAPBPIP gene;	Bohn, G., Allroth, A., Brandes, G., Thiel, J., Glocker, E., Schaffer, A. A., Rathinam, C., Taub, N., Teis, D., Zeidler, C., Dewey, R. A., Geffers, R., Buer, J., Huber, L. A., Welte, K., Grimbacher, B., Klein, C. A novel human primary immunodeficiency syndrome caused by deficiency of endosomal adaptor protein p14. Nature Med. 13: 38-45, 2007.
LAT	LAT	linker for activation of T-cells	Immune-Signaling	27040	ENSG00000213658	protein-coding	16	16p11.2	AR		severe combined immunodeficiency, hematologic autoimmune disorders, progressive lymphopenia and hypogammaglobulinemia, and lymphoproliferation with splenomegaly. Patients develop severe recurrent infections from infanc			602354		-	-
LCK	LCK	LCK proto-oncogene, Src family tyrosine kinase	Immune-Signaling	3932	ENSG00000182866	protein-coding	1	1p35.2	AR	Defects in LCK – a proximal tyrosine kinase that interacts with TCR	CVID, Diarrhea, recurrent infections, immune dysregulation autoimmunity,	-	mutant protein had no kinase activity and failed to reconstitute TCR signaling in LCK-deficient cells, consistent with a loss of function	153390	862670	homozygous c.1022T-C transition in exon 9 of the LCK gene, resulting in a leu341-to-pro (L341P) substitution	Hauck, F., Randriamampita, C., Martin, E., Gerart, S., Lambert, N., Lim, A., Soulier, J., Maciorowski, Z., Touzot, F., Moshous, D., Quartier, P., Heritier, S., and 9 others. Primary T-cell immunodeficiency with immunodysregulation caused by autosomal recessive LCK deficiency. J. Allergy Clin. Immun. 130: 1144-1152, 2012.
LIG1	LIG1	DNA ligase 1	DNA-Repair	3978	ENSG00000105486	protein-coding	19	19q13.33	-	-	DNA ligase I deficiency	-	-	126391	864456	-	Webster, A. D. B., Barnes, D. E., Arlett, C. F., Lehmann, A. R., Lindahl, T. Growth retardation and immunodeficiency in a patient with mutations in the DNA ligase I gene. Lancet 339: 1508-1509, 1992.
LIG4	LIG4	DNA ligase 4	DNA-Repair	3981	ENSG00000174405	protein-coding	13	13q33.3	AR	Defective VDJ recombination; defect in DNA ligase IV	T-B-SCID, DNA recombination defects; Radiation sensitivity, microcephaly and developmental defects; LIG4 syndrome; multiple myeloma, resistance to (Smu)	-	-	601837	339855; 355454	arg580-to-ter substitution (R580X); arg814-to-ter substitution (R814X); gly469-to-glu substitution (G469E); arg278-to-his mutation was identical to that identified in patient 180BR, who had leukemia	O'Driscoll, M., Cerosaletti, K. M., Girard, P.-M., Dai, Y., Stumm, M., Kysela, B., Hirsch, B., Gennery, A., Palmer, S. E., Seidel, J., Gatti, R. A., Varon, R., Oettinger, M. A., Neitzel, H., Jeggo, P. A., Concannon, P. DNA ligase IV mutations identified in patients exhibiting developmental delay and immunodeficiency. Molec. Cell 8: 1175-1185, 2001.
LIPA	LIPA	lipase A, lysosomal acid type	Lysosome	3988	ENSG00000107798	protein-coding	10	10q23.31			-			613497		-	-
LPIN2	LPIN2	lipin 2	Cytoplasm-and-Biochemistry	9663	ENSG00000101577	protein-coding	18	18p11.31	AR	Mutations of LPIN2 (increased expression of the proinflammatory genes)	Chronic recurrent multifocal osteomyelitis and congenital; Chronic recurrent multifocal osteomyelitis, transfusion-dependent anemia, cutaneous inflammatory disorders; dyserythropoietic anemia (Majeed syndrome)	-	-	605519	351273	homozygosity for a 2201C-T transition in exon 17 of the LPIN2 gene, resulting in a ser734-to-leu (S734L) substitution; homozygosity for a 2-bp deletion (540delAT) in exon 4 of the LPIN2 gene;	Ferguson, P. J., Chen, S., Tayeh, M. K., Ochoa, L., Leal, S. M., Pelet, A., Munnich, A., Lyonnet, S., Majeed, H. A., El-Shanti, H. Homozygous mutations in LPIN2 are responsible for the syndrome of chronic recurrent multifocal osteomyelitis and congenital dyserythropoietic anaemia (Majeed syndrome). J. Med. Genet. 42: 551-557, 2005.
LRBA	LRBA	LPS responsive beige-like anchor protein	Golgi	987	ENSG00000198589	protein-coding	4	4q31.3	AR	Mutations in LRBA (lipopolysaccharide responsive beige-like anchor protein)	CVID, Recurrent infections, inflammatory bowel disease, autoimmunity; EBV infections	-	mutations decreased or abolished LRBA protein	606453	766426	homozygous 7970T-G transversion in exon 54 of the LRBA gene, resulting in an ile2657-to-ser (I2657S) substitution; homozygous 5047C-T transition in exon 30 of the LRBA gene, resulting in an arg1683-to-ter (R1683X) substitution; homozygous 175G-T transversion in exon 3 of the LRBA gene, resulting in a glu59-to-ter (E59X) substitutio; homozygous 111.1-kb deletion on chromosome 4q including exons 1 …	Lopez-Herrera, G., Tampella, G., Pan-Hammarstrom, Q., Herholz, P., Trujillo-Vargas, C. M., Phadwal, K., Simon, A. K., Moutschen, M., Etzioni, A., Mory, A., Srugo, I., Melamed, D., and 21 others. Deleterious mutations in LRBA are associated with a syndrome of immune deficiency and autoimmunity. Am. J. Hum. Genet. 90: 986-1001, 2012.
LRRC8A	LRRC8A	leucine rich repeat containing 8 family member A	Transporters	56262	ENSG00000136802	protein-coding	9	9q34.11	AD	-	-	-	protein products derived from the truncated gene were coexpressed with the intact LRRC8A protein from the untranslocated allele	608360	462103	-	-
LYST	LYST	lysosomal trafficking regulator	Endosome-and-Vesicles	1130	ENSG00000143669	protein-coding	1	1q42.3	AR	Mutations in LYST, impaired lysosomal trafficking	Chediak-Higashi syndrome; Partial albinism, recurrent infections, fever, HSMG, HLH Giant lysosomes, neutropenia, cytopenias, bleeding tendency, progressive neurological dysfunction	-	mutations that had been identified were predicted to result in either truncated or absent proteins.	606897	3347; 433352	homozygosity for a single-base deletion within codon 489 of the LYST gene in a boy with the typical childhood form of Chediak-Higashi syndrome; homozygosity for a C-to-T transition in codon 1103, CGA to TGA; frameshift mutation, a single-base duplication in codon 40, GCA to GGCA; 1-bp insertion (adenine) at codons lys633/lys634	Nagle, D. L., Karim, M. A., Woolf, E. A., Holmgren, L., Bork, P., Misumi, D. J., McGrail, S. H., Dussault, B. J., Jr., Perou, C. M., Boissy, R. E., Duyk, G. M., Spritz, R. A., Moore, K. J. Identification and mutation analysis of the complete gene for Chediak-Higashi syndrome. Nature Genet. 14: 307-311, 1996.
MAGT1	MAGT1	magnesium transporter 1	Transporters	84061	ENSG00000102158	protein-coding	X	Xq21.1	XL	Mutations in MAGT1, Impaired Mg++ flux leading to impaired TCR signaling	CVID, EBV infection, lymphoma; viral infections, respiratory and GI infections; magnesium defect, Epstein-Barr virus infection and neoplasia	-	protein was undetectable in the patients' cells	300715	477076	932T-G transversion in exon 9 of the MAGT1 gene, resulting in a val311-to-gly (V311G) substitution; 10-bp deletion (GGATACTAAA) in the MAGT1 gene that removed a splice donor site located in the 3-prime exon-intron junction of exon 7 resulting in premature stop codon; C-to-T transition at nucleotide 409 in exon 3 of the MAGT1 gene, resulting in an arg137-to-ter (R137X) substitution	Piton, A., Redin, C., Mandel, J.-L. XLID-causing mutations and associated genes challenged in light of data from large-scale human exome sequencing. Am. J. Hum. Genet. 93: 368-383, 2013. Note: Erratum: Am. J. Hum. Genet. 93: 406 only, 2013.
MALT1	MALT1	MALT1 paracaspase	Immune-Signaling	10892	ENSG00000172175	protein-coding	18	18q21.32	AR	Mutations in MALT1 –a caspase-like cysteine protease that is essential for nuclear factor-kappa-B activation	CVID, Bacterial, fungal and viral infections	-	mutant protein had lost both paracaspase and scaffolding activity	604860	815913	homozygous c.266G-T transversion in the MALT1 gene, resulting in a ser89-to-ile (S89I) substitution; homozygous c.1739G-C transversion in the MALT1 gene, resulting in a trp580-to-ser (W580S) substitution	Jabara, H. H., Ohsumi, T., Chou, J., Massaad, M. J., Benson, H., Megarbane, A., Chouery, E., Mikhael, R., Gorka, O., Gewies, A., Portales, P., Nakayama, T., Hosokawa, H., Revy, P., Herrod, H., Le Deist, F., Lefranc, G., Ruland, J., Geha, R. S. A homozygous mucosa-associated lymphoid tissue 1 (MALT1) mutation in a family with combined immunodeficiency. J. Allergy Clin. Immun. 132: 151-158, 2013. N…
MAP3K14	MAP3K14	mitogen-activated protein kinase kinase kinase 14	Intracellular-Signaling	9020	ENSG00000006062	protein-coding	17	17q21.31	AR	Mutation in MAP3K14, encoding NIK (NF-kB-inducing kinase)	CVID, Recurrent bacterial, viral and Cryptosporidium infections. Low NK cell number and defective NK cell activation	-	gain-of-function proteolytic activity	604655	-	CC genotype of rs7222094 is associated with increased mortality and organ dysfunction in septic shock patients, perhaps due to altered regulation of NFKB pathway genes, including CXCL10	Aronsson, F. C., Magnusson, P., Andersson, B., Karsten, S. L., Shibasaki, Y., Lendon, C. L., Goate, A. M., Brookes, A. J. The NIK protein kinase and C17orf1 genes: chromosomal mapping, gene structures and mutational screening in frontotemporal dementia and parkinsonism linked to chromosome 17. Hum. Genet. 103: 340-345, 1998.
MASP1	MASP1	mannan binding lectin serine peptidase 1	Secreted-Immune	5648	ENSG00000127241	protein-coding	3	3q27.3	AR	-	-	-	-	600521	167100	-	-
MASP2	MASP2	mannan binding lectin serine peptidase 2	Golgi	10747	ENSG00000009724	protein-coding	1	1p36.22	AR	MASP2: Cleavage of C4	MASP2 deficiency; Pyogenic infections; Inflammatory lung disease, autoimmunity	-	-	605102	462435	homozygosity for a mutation in exon 3 of the MASP2 gene, resulting in an asp120-to-gly (D120G) substitution (or asp105-to-gly (D105G);	Stengaard-Pedersen, K., Thiel, S., Gadjeva, M., Moller-Kristensen, M., Sorensen, R., Jensen, L. T., Sjoholm, A. G., Fugger, L., Jensenius, J. C. Inherited deficiency of mannan-binding lectin-associated serine protease 2. New Eng. J. Med. 349: 554-560, 2003.
MBL2	MBL2			4153	ENSG00000165471	protein-coding	10	10q21.1	AD	-	MBL deficiency	-	-	154545	320532	resulting in a gly54-to-asp (G54D) substitution	-
MBTPS2	MBTPS2	membrane bound transcription factor peptidase, site 2	Unfolded-Protein-and-Stress	51360	ENSG00000012174	protein-coding	X	Xp22.12			SCID			300294		-	-
MCM4	MCM4	minichromosome maintenance complex component 4	Pro-Proliferation	4173	ENSG00000104738	protein-coding	8	8q11.21	AR	Mutations in MCM4 (minichromosome maintenance complex component 4) gene involved in DNA replication and repair	MCM4 deficiency, Viral infections (EBV, HSV, VZV), Adrenal failure, Short stature, Low NK cells	-	-	602638	351256	homozygous A-to-G transition in intron 1 of the MCM4 gene (71-2A-G) that shifts the splice site by 1 nucleotide, causing the insertion of a single G nucleotide (70_71insG), and resulting in a frameshift and premature termination at codon 27 (Phe24ArgfsTer4).	Eidenschenk, C., Dunne, J., Jouanguy, E., Fourlinnie, C., Gineau, L., Bacq, D., McMahon, C., Smith, O., Casanova, J.-L., Abel, L., Feighery, C. A novel primary immunodeficiency with specific natural-killer cell deficiency maps to the centromeric region of chromosome 8. Am. J. Hum. Genet. 78: 721-727, 2006.
MEFV	MEFV	MEFV, pyrin innate immunity regulator	Pattern-Recognition-Receptors	4210	ENSG00000103313	protein-coding	16	16p13.3	AR or AD	Mutations of MEFV (lead to gain of pyrin function, resulting in inappropriate IL-1β release)	Familial Mediterranean Fever; Recurrent fever, serositis and inflammation responsive to colchicine. Predisoposes to vasculitis and inflammatory bowel disease.	-	-	608107	45811	2080A-G transition in the pyrin gene, resulting in a met694-to-val (M694V) substitution; A-G transition in the MEFV gene at nucleotide 1170 of their partial cDNA sequence; 1172G-A transition in their partial MEFV cDNA sequence, resulting in a met694-to-ile (M694I) substitution; 2177T-C transition in the MEFV gene, resulting in a val726-to-ala (V726A) amino acid	International FMF Consortium. Ancient missense mutations in a new member of the RoRet gene family are likely to cause familial Mediterranean fever. Cell 90: 797-807, 1997.
MKL1	MKL1	megakaryoblastic leukemia (translocation) 1	Transcription-Factors	57591	ENSG00000196588	protein-coding	22	22q13.1-q13.2			-			606078		-	-
MLPH	MLPH	melanophilin	Melanosome	79083	ENSG00000115648	protein-coding	2	2q37.3	AR	-	Griscelli syndrome	-	-	606526	373124	-	-
MOGS	MOGS			7841	ENSG00000115275	protein-coding	2	2p13.1	AR	Mutation in mannosyl-oligosaccharide glucosidase	MOGS deficiency; Bacterial and viral infections; severe neurologic disease; also contains glycosylation type IIb (CDG-IIb),	-	mutations resulted in lack of detectable protein expression	601336	342954	ompound heterozygosity for 2 missense mutations in the GCS1 gene: a 1587G-C transition resulting in an arg486-to-thr (R486T) substitution, and a 2085T-C transition resulting in a phe652-to-leu (F652L); c.370C-T transition, predicted to result in a gln124-to-ter (Q124X) substitution; c.65C-A transversion, predicted to result in an ala22-to-glu (A22E) substitution, and a c.329G-A transition, predic…	De Praeter, C. M., Gerwig, G. J., Bause, E., Nuytinck, L. K., Vliegenthart, J. F. G., Breuer, W., Kamerling, J. P., Espeel, M. F., Martin, J.-J. R., De Paepe, A. M., Chan, N. W. C., Dacremont, G. A., Van Coster, R. N. A novel disorder caused by defective biosynthesis of N-linked oligosaccharides due to glucosidase I deficiency. Am. J. Hum. Genet. 66: 1744-1756, 2000.
MPO	MPO	myeloperoxidase	Secreted-Immune	4353	ENSG00000005381	protein-coding	17	17q22	AR or AD	-	Myeloperoxidase deficiency; alzheimers disease susceptibility	-	mutant protein had inefficient heme acquisition and lacked enzyme activity	606989	96015	-	-
MRE11A	MRE11			4361	ENSG00000020922	protein-coding	11	11q21	AR	-	Ataxia-telangiectasia-like disorder 1	-	-	600814	348929	-	-
MS4A1	MS4A1	membrane spanning 4-domains A1	Immune-Cell-Surface	931	ENSG00000156738	protein-coding	11	11q12.2	AR	Mutations in CD20 (MS4A1); a B cell surface receptor involved in B cell development and plasma cell differentiation	CD20 deficiency; Recurrent infections	-	-	112210	462090	homozygous complex mutation in intron 5 of the MS4A1 gene (11-bp insertion and 2-bp deletion), resulting in several abnormal transcripts, including those lacking exon 5	Kuijpers, T. W., Bende, R. J., Baars, P. A., Grummels, A., Derks, I. A. M., Dolman, K. M., Beaumont, T., Tedder, T. F., van Noesel, C. J. M., Eldering, E., van Lier, R. A. W. CD20 deficiency in humans results in impaired T cell-independent antibody responses. J. Clin. Invest. 120: 214-222, 2010.
MSH6	MSH6	mutS homolog 6	DNA-Repair	2956	ENSG00000116062	protein-coding	2	2p16.3	AR	MSH6 gene defect part of mismatch repair [MMR] machinery); DNA repair defect	MSH6; Family or personal history of cancer		mutation did not produce any detectable MSH6 protein	600678	318886	5-bp deletion/substitution at codon 1103 (TTGATAGAGT to TTTGT), which created a new termination codon 9-bp downstream	Papadopoulos, N., Nicolaides, N. C., Liu, B., Parsons, R., Lengauer, C., Palombo, F., D'Arrigo, A., Markowitz, S., Willson, J. K. V., Kinzler, K. W., Jiricny, J., Vogelstein, B. Mutations of GTBP in genetically unstable cells. Science 268: 1915-1917, 1995.
MSN	MSN	moesin	Cytoskeleton	4478	ENSG00000147065	protein-coding	X	Xq12	XL		recurrent bacterial or varicella zoster virus (VZV) infections in early childhood			309845	934779	-	Lagresle-Peyrou, C., Luce, S., Ouchani, F., Soheili, T. S., Sadek, H., Chouteau, M., Durand, A., Pic, I., Majewski, J., Brouzes, C., Lambert, N., Bohineust, A., and 20 others. X-linked primary immunodeficiency associated with hemizygous mutations in the moesin (MSN) gene. J. Allergy Clin. Immun. 138: 1681-1689, 2016.
MTHFD1	MTHFD1	methylenetetrahydrofolate dehydrogenase, cyclohydrolase and formyltetrahydrofolate synthetase 1	Cytoplasm-and-Biochemistry	4522	ENSG00000100714	protein-coding	14	14q23.3	AR	Mutations in enzyme encoded by MTHFD, essential for processing single-carbon folate derivatives	Methylene-tetrahydrofolate dehydrogenase 1 (MTHFD1) deficiency; Megaloblastic anaemia, failure to thrive, neutropenia, seizures, mental retardation	-	-	172460	355746	heterozygous 878G-A transition in the MTHFD1 gene, resulting in an arg293-to-his (R293H) substitution; 1958G-A transition in the MTHFD1 gene, resulting in an arg653-to-gln (R653Q)	Hol, F. A., van der Put, N. M. J., Geurds, M. P. A., Heil, S. G., Trijbels, F. J. M., Hamel, B. C. J., Mariman, E. C. M., Blom, H. J. Molecular genetic analysis of the gene encoding the trifunctional enzyme MTHFD (methylenetetrahydrofolate-dehydrogenase, methenyltetrahydrofolate-cyclohydrolase, formyltetrahydrofolate synthetase) in patients with neural tube defects. Clin. Genet. 53: 119-125, 1998.
MVK	MVK	mevalonate kinase	Cytoplasm-and-Biochemistry	4598	ENSG00000110921	protein-coding	12	12q24.11	AR	Mutations of MVK (lead to a block in the mevalonate pathway. Interleukin-1beta mediates the inflammatory phenotype)	Mevalonate kinase deficiency (Hyper IgD syndrome); Periodic fever and leukocytosis with high IgD levels	-	mutation results in truncated proteins	251170	368373; 140768	A-to-C transversion at nucleotide 902, converting an asparagine residue to threonine at amino acid 301 (N301T); resulting in a val377-to-ile amino acid substitution; heterozygous state with a his20-to-pro (H20P) mutation; G-to-A transition at nucleotide 1000, resulting in an ala334-to-thr (A334T)	Schafer, B. L., Bishop, R. W., Kratunis, V. J., Kalinowski, S. S., Mosley, S. T., Gibson, K. M., Tanaka, R. D. Molecular cloning of human mevalonate kinase and identification of a missense mutation in the genetic disease mevalonic aciduria. J. Biol. Chem. 267: 13229-13238, 1992.
MX2	MX2	MX dynamin like GTPase 2	Interferon-Stimulated-Genes	4600	ENSG00000183486	protein-coding	21	21q22.3	-	Lentiviral Restriction Factors in Primary CD4+ T Cells following Simian Immunodeficiency Virus Infection	jejunal CCR5+ CD4+ T cells exhibited significantly lower expression of multiple restriction factors which may contribute to the exquisite susceptibility of these cells to SIV infection	-	-	147890	86999	-	-
MYB	MYB	MYB proto-oncogene, transcription factor	Transcription-Factors	4602	ENSG00000118513	protein-coding	6	6q23.3			Syndromal PIDD; T-cell actue lymphoblastic leukemia			189990		-	-
MYD88	MYD88	myeloid differentiation primary response 88	Pattern-Recognition-Receptors	4615	ENSG00000172936	protein coding	3	3p22.2	AR	Mutations of MYD88, a component of the TLR and IL-1R signaling pathway	MyD88 deficiency; Bacterial infections (pyogens)	-	-	602170	383023; 472515	homozygous in-frame 3-bp (GAG) deletion in exon 1 of the MYD88 gene, resulting in deletion of glu52 (E52del); homozygous 586C-T transition in exon 3 of the MYD88 gene, resulting in an arg196-to-cys (R196C) substitution; leu93-to-pro (L93P) mutation;	von Bernuth, H., Picard, C., Jin, Z., Pankla, R., Xiao, H., Ku, C.-L., Chrabieh, M., Ben Mustapha, I., Ghandil, P., Camcioglu, Y., Vasconcelos, J., Sirvent, N., and 26 others. Pyogenic bacterial infections in humans with MyD88 deficiency. Science 321: 691-696, 2008.
MYH9	MYH9	myosin heavy chain 9	Cytoskeleton	4627	ENSG00000100345	protein-coding	22	22q12.3			-			160775		-	-
MYO5A	MYO5A	myosin VA	Cytoskeleton	4644	ENSG00000197535	protein-coding	15	15q21.2	-	Truncated protein lacking globular domain	pigmentary dilution; marked motor developmental delay with hypotonia and mental retardation;	-	-	160777	347092; 373124	-	-
MYSM1	MYSM1	Myb like, SWIRM and MPN domains 1	Chromatin-Remodeling	114803	ENSG00000162601	protein-coding	1	1p32.1			Hemorrhagic Cystitis		function: reverses the action of ubiquitin ligases	612176		-	Picard, C., Bobby Gaspar, H., Al-Herz, W., Bousfiha, A., Casanova, J.-L., Chatila, T., … Sullivan, K. E. (2018). International Union of Immunological Societies: 2017 Primary Immunodeficiency Diseases Committee Report on Inborn Errors of Immunity. Journal of Clinical Immunology, 38(1), 96–128. http://doi.org/10.1007/s10875-017-0464-9
NBAS	NBAS	neuroblastoma amplified sequence	Golgi	51594	ENSG00000151779	protein-coding	2	2p24.3	AR	mutations	Infantile liver failure syndrome 2; short stature, optic nerve atrophy, and Pelger-Huet anomaly			608025		homozygous or compound heterozygous	Picard, C., Bobby Gaspar, H., Al-Herz, W., Bousfiha, A., Casanova, J.-L., Chatila, T., … Sullivan, K. E. (2018). International Union of Immunological Societies: 2017 Primary Immunodeficiency Diseases Committee Report on Inborn Errors of Immunity. Journal of Clinical Immunology, 38(1), 96–128. http://doi.org/10.1007/s10875-017-0464-9
NBN	NBN	nibrin	DNA-Repair	4683	ENSG00000104320	protein-coding	8	8q21.3	AR	Hypomorphic mutations in NBS1; (Nibrin); disorder of cell cycle checkpoint and DNA double- strand break repair	Nijmegen breakage syndrome,; Microcephaly; bird-like face; lymphomas; solid tumors; increased radiosensitivity; chromosomal instability	-	mutation results in truncated proteins	602667	140771	5-BP DEL, NT657; 4-BP DEL, NT698; 4-BP DEL, NT835; 1-BP INS; GLN326TER; ILE171VAL	Varon, R., Vissinga, C., Platzer, M., Cerosaletti, K. M., Chrzanowska, K. H., Saar, K., Beckmann, G., Seemanova, E., Cooper, P. R., Nowak, N. J., Stumm, M., Weemaes, C. M. R., Gatti, R. A., Wilson, R. K., Digweed, M., Rosenthal, A., Sperling, K., Concannon, P., Reis, A. Nibrin, a novel DNA double-strand break repair protein, is mutated in Nijmegen breakage syndrome. Cell 93: 467-476, 1998.
NCF1	NCF1	neutrophil cytosolic factor 1	Reactive-Oxygen-Species-Protection	653361	ENSG00000158517	protein-coding	7	7q11.23	AR	Mutation in NCF1: Adapter protein (p47phox)	Autosomal recessive CGD; Infections, autoinflammatory phenotype	-	results in protein deficiency	608512	341102	2-BP DEL, 75GT; ompound heterozygosity for mutations in the NCF1 gene: the GT deletion and a deletion of guanine-502. Both mutations resulted in an early stop codon; frameshift at residue 271 and leading to a premature stop codon at residue 375. In another patient with CGD who was heterozygous for delGT, they found that the other allele carried the 125G-A mutation, predicting arg42 to gln; hetero…	Noack, D., Rae, J., Cross, A. R., Ellis, B. A., Newburger, P. E., Curnutte, J. T., Heyworth, P. G. Autosomal recessive chronic granulomatous disease caused by defects in NCF1, the gene encoding the phagocyte p47-phox: mutations not arising in the NCF1 pseudogenes. Blood 97: 305-311, 2001
NCF2	NCF2	neutrophil cytosolic factor 2	Reactive-Oxygen-Species-Protection	4688	ENSG00000116701	protein-coding	1	1q25.3	AR	Mutation in NCF2: Activating protein (p67phox)	Autosomal recessive CGD; Infections, autoinflammatory phenotype	-	-	608515	383869	399AG insertion in the NCF2 gene; 479A-T transversion, resulting in a lys160 to glu (K160E) substitution, and a 481A-G transition, resulting in an asp161 to val (D161V) substitution; homozygous 304C-T transition in exon 4 of the NCF2 gene. Each of the parents was heterozygous	Nunoi, H., Iwata, M., Tatsuzawa, S., Onoe, Y., Shimizu, S., Kanegasaki, S., Matsuda, I. AG dinucleotide insertion in a patient with chronic granulomatous disease lacking cytosolic 67-kD protein. Blood 86: 329-333, 1995.
NCF4	NCF4	neutrophil cytosolic factor 4	Reactive-Oxygen-Species-Protection	4689	ENSG00000100365	protein-coding	22	22q12.3	AR	Mutation in NCF4: Activating protein (p40 phox)	Autosomal recessive CGD; Infections, autoinflammatory phenotype	-	reduced amount of protein detected	601488	462759	a 10-bp duplication (3957_3966dupAAGGAGGATC) in exon 3, resulting in a frameshift and premature termination, and a 6447G-A transition in exon 4, resulting in an arg105-to-gln substitution ; arg105-to-gln (R105Q) mutation in the NCF4 gene that was found in compound heterozygous	Matute, J. D., Arias, A. A., Wright, N. A. M., Wrobel, I., Waterhouse, C. C. M., Li, X. J., Marchal, C. C., Stull, N. D., Lewis, D. B., Steele, M., Kellner, J. D., Yu, W., Meroueh, S. O., Nauseef, W. M., Dinauer, M. C. A new genetic subgroup of chronic granulomatous disease with autosomal recessive mutations in p40 phox and selective defects in neutrophil NADPH oxidase activity. Blood 114: 3309-3…
NCSTN	NCSTN	nicastrin	General-Cell-Surface	23385	ENSG00000162736	protein-coding	1	1q23.2	AD	mutations and oversuppression	acne inversa, familial, 1; hidradenitis suppurativa; susceptibility to Alzheimer's			605254		heterozygosity	Picard, C., Bobby Gaspar, H., Al-Herz, W., Bousfiha, A., Casanova, J.-L., Chatila, T., … Sullivan, K. E. (2018). International Union of Immunological Societies: 2017 Primary Immunodeficiency Diseases Committee Report on Inborn Errors of Immunity. Journal of Clinical Immunology, 38(1), 96–128. http://doi.org/10.1007/s10875-017-0464-9
NEAT1	NEAT1	nuclear paraspeckle assembly transcript 1 (non-protein coding)	Unknown	283131	ENSG00000245532	lncRNA	11	11q13.1	-	regulated DNA-Mediated Innate Immune Response	-	-	-	612769	-	-	-
NEIL3	NEIL3			55247	ENSG00000109674	protein coding	4	4q34.3			The NEIL3 mutation was associated with fatal recurrent infections, severe autoimmunity, hypogammaglobulinemia, and impaired B cell function in these individuals			608934		homozygous missense mutation in the gene encoding the base excision repair enzyme Nei endonuclease VIII-like 3 (NEIL3) that abolished enzymatic activity	-
NFAT5	NFAT5	nuclear factor of activated T-cells 5	Intracellular-Signaling	10725	ENSG00000102908	protein-coding	16	16q22.1	AD	Hemizygous deletion of NFAT5	NFAT5 haploinsufficiency, IBD, recurrent sinopulmonary infections	-	-	604708	339549; 424691	NFATs promoted carcinoma invasion and that their activity correlated with expression of alpha-6	https://www.ncbi.nlm.nih.gov/pmc/articles/PMC4355235/
NFKB1	NFKB1	nuclear factor kappa B subunit 1	Intracellular-Signaling	4790	ENSG00000109320	protein-coding	4	4q24	AD	-	CVID: characterised by hypogammaglobulinaemia, impaired production of specific antibodies after immunisation and increased susceptibility to infections	-	-	164011	906018	-	-
NFKB2	NFKB2	nuclear factor kappa B subunit 2	Intracellular-Signaling	4791	ENSG00000077150	protein-coding	10	10q24.32	AD	Mutations in NFKB2; an essential component of the noncanonical NF-κB pathway	NFKB2 deficiency; Recurrent infections; adrenal insufficiency; ACTH deficiency; alopecia	-	-	164012	816321	heterozygous 1-bp deletion (c.2564delA) in the NFKB2 gene, resulting in a frameshift and premature termination (Lys855SerfsTer7); .2557C-T transition in the NFKB2 gene, resulting in an arg853-to-ter (R853X) substitution; heterozygous 8-bp deletion (c.2593_2600del) in the NFKB2 gene, resulting in a frameshift and premature termination (Asp865ValfsTer17)	Chen, K., Coonrod, E. M., Kumanovics, A., Franks, Z. F., Durtschi, J. D., Margraf, R. L., Wu, W., Heikal, N. M., Augustine, N. H., Ridge, P. G., Hill, H. R., Jorde, L. B., Weyrich, A. S., Zimmerman, G. A., Gundlapalli, A. V., Bohnsack, J. F., Voelkerding, K. V. Germline mutations in NFKB2 implicate the noncanonical NF-kappa-B pathway in the pathogenesis of common variable immunodeficiency. Am. J.…
NFKBIA	NFKBIA	NFKB inhibitor alpha	Intracellular-Signaling	4792	ENSG00000100906	protein-coding	14	14q13.2	AD	caused by hypomorphic mutations in the gene encoding IKK-gamma	Extodermal dysplasia, anhidotic, with T0ccell Immunodeficiency	-	-	164008	394295	94G-T transversion in the NFKBIA gene, resulting in a ser32-to-ile (S32I) change; 32G-A transition in exon 1 of the NFKBIA gene, resulting in a trp11-to-ter (W11X) substitution; heterozygous 40G-T transversion in exon 1 of the NFKB1A gene, resulting in a glu14-to-ter (E14X) substitution	-
NHEJ1	NHEJ1	non-homologous end joining factor 1	DNA-Repair	79840	ENSG00000187736	protein-coding	2	2q35	AR	Defective VDJ recombination; defect in Cernunnos	T-B-SCID, DNA recombination defects; Radiation sensitivity, microcephaly and developmental defects	-	-	611290	370104	arg57-to-gly (A57G) substitution, and a T-to-C transition at nucleotide 457 in exon 3, leading to a cys123-to-arg (C123R); cys123-to-arg (C123R) mutation; truncation of the NHEJ1 protein at arg178 (R178X); homozygous deletion of G267	Buck, D., Malivert, L., de Chasseval, R., Barraud, A., Fondaneche, M.-C., Sanal, O., Plebani, A., Stephan, J.-L., Hufnagel, M., le Deist, F., Fischer, A., Durandy, A., de Villartay, J.-P., Revy, P. Cernunnos, a novel nonhomologous end-joining factor, is mutated in human immunodeficiency with microcephaly. Cell 124: 287-299, 2006
NHP2	NHP2	NHP2 ribonucleoprotein	mRNA-Translation	55651	ENSG00000145912	protein-coding	5	5q35.3	AR	Mutations in NOLA2 (NHP2); component of the H/ACA ribonucleo-protein complex	DKC due to nucleolar protein family A member 2 (NHP2) deficiency; Pancytopenia, sparse scalp hair and eyelashes, prominent periorbital telangiectasia, hypoplastic/dysplastic nails	-	-	606470	462791; 341705	tyr139-to-his (Y139H) substitution; 376G-A transition resulting in a val126-to-met (V126M) substitution, and a 460T-A transversion resulting in ter154-to-arg (X154R);	Vulliamy, T., Beswick, R., Kirwan, M., Marrone, A., Digweed, M., Walne, A., Dokal, I. Mutations in the telomerase component NHP2 cause the premature ageing syndrome dyskeratosis congenita. Proc. Nat. Acad. Sci. 105: 8073-8078, 2008.
NLRC4	NLRC4	NLR family CARD domain containing 4	Pattern-Recognition-Receptors	58484	ENSG00000091106	protein-coding	2	2p22.3	AD	Mutation in NLRC4 (see functional defect)	NLRC4-MAS (macrophage activating syndrome); Familial cold; Severe enterocolitis and macrophage activation syndrome; autoinflammatory syndrome 4	-	-	606831	863713; 799800; 863504	heterozygous A-to-G transition in the NLRC4 gene, resulting in a val341-to-ala (V341A) substitution; heterozygous c.1009A-T transversion in the NLRC4 gene, resulting in a thr337-to-ser (T337S) substitution; heterozygous c.1589A-C transversion in exon 4 of the NLRC4 gene, resulting in a his443-to-pro (H443P) substitution	Romberg, N., Al Moussawi, K., Nelson-Williams, C., Stiegler, A. L., Loring, E., Choi, M., Overton, J., Meffre, E., Khokha, M. K., Huttner, A. J., West, B., Podoltsev, N. A., Boggon, T. J., Kazmierczak, B. I., Lifton, R. P. Mutation of NLRC4 causes a syndrome of enterocolitis and autoinflammation. Nature Genet. 46: 1135-1139, 2014.
NLRP1	NLRP1	NLR family pyrin domain containing 1	Pattern-Recognition-Receptors	22861	ENSG00000091592	protein-coding	17	17p13.2	AR and AD	Mutations	Autoinflammation with arthritis and dyskeratosis; Palmoplantar carcinoma, multiple self-healing; Vitiligo-associated multiple autoimmune disease susceptibility 1	SLE, Vitiligo-related 1	capable of inducing apoptosis	606636		heterozygosity and homozygosity	Picard, C., Bobby Gaspar, H., Al-Herz, W., Bousfiha, A., Casanova, J.-L., Chatila, T., … Sullivan, K. E. (2018). International Union of Immunological Societies: 2017 Primary Immunodeficiency Diseases Committee Report on Inborn Errors of Immunity. Journal of Clinical Immunology, 38(1), 96–128. http://doi.org/10.1007/s10875-017-0464-9
NLRP12	NLRP12	NLR family pyrin domain containing 12	Pattern-Recognition-Receptors	91662	ENSG00000142405	protein-coding	19	19q13.42	AD	Mutations of NLRP12	Familial cold autoinflammatory syndrome 2, Non-pruritic urticaria, arthritis, chills, fever and leukocytosis after cold exposure.	-	premature protein truncation	609648	435869	heterozygous 850C-T transition in exon 3 of the NLRP12 gene, resulting in an arg284-to-ter (R284X) substitution; heterozygous 1-bp insertion (2072+3insT) within the donor splice site of intron 3,	Jeru, I., Duquesnoy, P., Fernandes-Alnemri, T., Cochet, E., Yu, J. W., Lackmy-Port-Lis, M., Grimprel, E., Landman-Parker, J., Hentgen, V., Marlin, S., McElreavey, K., Sarkisian, T., Grateau, F., Alnemri, E. S., Amselem, S. Mutations in NALP12 cause hereditary periodic fever syndromes. Proc. Nat. Acad. Sci. 105: 1614-1619, 2008.
NLRP3	NLRP3	NLR family pyrin domain containing 3	Pattern-Recognition-Receptors	114548	ENSG00000162711	protein-coding	1	1q44	AD	Somatic mutation in NLRP3; Mutations of NLRP3 (also called NALP3 CIAS1 or PYPAF1) (lead to constitutive activation of the NLRP3 inflammasome)	Muckle-Wells syndrome; Urticaria, SNHL, amyloidosis; Familial cold autoinflammatory syndrome 1-Non-pruritic urticaria, arthritis, chills, fever and leukocytosis after cold exposure; Neonatal onset multisystem inflammatory disease (NOMID) or chronic infantile neurologic cutaneous and articular syndrome (CINCA); Neonatal onset rash, chronic meningitis, and arthropathy with fever and inflammation; C…	-	-	606416	137986; 120634; 98370	C-to-T transition at nucleotide 1316 in exon 3 of the CIAS1 gene, resulting in an alanine-to-valine substitution at codon 439 (A439V); G-to-A transition at nucleotide 592 in exon 3 of the CIAS1 gene, resulting in a valine-to-methionine substitution at codon 198 (V198M); A-to-G transition at nucleotide 1880 in exon 3 of the CIAS1 gene, resulting in a glutamic acid-to-glycine substitution at codon …	Hoffman, H. M., Mueller, J. L., Broide, D. H., Wanderer, A. A., Kolodner, R. D. Mutation of a new gene encoding a putative pyrin-like protein causes familial cold autoinflammatory syndrome and Muckle-Wells syndrome. Nature Genet. 29: 301-305, 2001.
NOD2	NOD2	nucleotide binding oligomerization domain containing 2	Pattern-Recognition-Receptors	64127	ENSG00000167207	protein-coding	16	16q12.1	AD	Mutations of NOD2 (also called CARD15) (involved in various inflammatory processes)	Blau syndrome, Uveitis, granulomatous synovitis, camptodactyly, rash and cranial neuropathies, 30 % develop Crohn’s disease, AD	-	mutation results in truncated proteins	605956	348835; 909933; 373021	1-bp insertion (C) at nucleotide 3020 (3020insC) in exon 11 of the NOD2 gene, resulting in a frameshift at the second nucleotide of codon 1007 (1007fs) and a leu1007-to-pro substitution; gly881-to-arg (GLY881ARG) substitution; an arg675-to-trp (ARG675TRP) substitution in the NOD2 gene that was associated with increased susceptibility to Crohn disease; an arg334-to-gln (R334Q) amino acid change	Ogura, Y., Bonen, D. K., Inohara, N., Nicolae, D. L., Chen, F. F., Ramos, R., Britton, H., Moran, T., Karaliuskas, R., Duerr, R. H., Achkar, J.-P., Brant, S. R., Bayless, T. M., Kirschner, B. S., Hanauer, S. B., Nunez, G., Cho, J. H. A frameshift mutation in Nod2 associated with susceptibility to Crohn's disease. Nature 411: 603-606, 2001.
NOP10	NOP10	NOP10 ribonucleoprotein	Nucleus-and-Nucleolus	55505	ENSG00000182117	protein-coding	15	15q14	AR	Mutation in NOLA3 (NOP10, PCFT), a component of the H/ACA ribonucleo-protein complex	DKC due to nucleolar protein family A member 3 (NHP3) or NOP10 deficiency; Pancytopenia, sparse scalp hair and eyelashes, prominent periorbital telangiectasia, hypoplastic/dysplastic nails	-	Mutation changes the structure of the protein	606471	341705	omozygosity for a 100C-T transition in exon 2 of the NOLA3 gene, resulting in an arg34-to-trp substitution	Walne, A. J., Vulliamy, T., Marrone, A., Beswick, R., Kirwan, M., Masunari, Y., Al Qurashi, F., Aljurf, M., Dokal, I. Genetic heterogeneity in autosomal recessive dyskeratosis congenita with one subtype due to mutations in the telomerase-associated protein NOP10. Hum. Molec. Genet. 16: 1619-1629, 2007.
NRAS	NRAS	NRAS proto-oncogene, GTPase	Intracellular-Signaling	4893	ENSG00000213281	protein-coding	1	1p13.2	AD	Somatic mutation in NRAS (gain-of-function)	RAS-associated autoimmune leukoproliferative disease (RALD); Splenomegaly, lymphadenopathy, autoantibodies/ALPS-like	-	-	164790	22527	a G-to-C point mutation at the first letter of codon 13 resulted in the substitution of arginine for glycine; CAA-CGA mutation of NRAS codon 61, resulting in a gln-to-arg change (Q61R); somatic heterozygous c.182C-A transversion in the NRAS gene, resulting in the Q61R mutation	Dessars, B., De Raeve, L. E., Morandini, R., Lefort, A., El Housni, H., Ghanem, G. E., Van den Eynde, B. J., Ma, W., Roseeuw, D., Vassart, G., Libert, F., Heimann, P. Genotypic and gene expression studies in congenital melanocytic nevi: insight into initial steps of melanotumorigenesis. J. Invest. Derm. 129: 139-147, 2009.
NSMCE3	NSMCE3	NSE3 homolog, SMC5-SMC6 complex component	DNA-Repair	56160	ENSG00000185115	protein-coding	15	15q13.1	AR	Mutations	Lung disease, immunodeficiency, and chromosome breakage syndrome			608243		heterozygosity and homozygosity	Picard, C., Bobby Gaspar, H., Al-Herz, W., Bousfiha, A., Casanova, J.-L., Chatila, T., … Sullivan, K. E. (2018). International Union of Immunological Societies: 2017 Primary Immunodeficiency Diseases Committee Report on Inborn Errors of Immunity. Journal of Clinical Immunology, 38(1), 96–128. http://doi.org/10.1007/s10875-017-0464-9
ORAI1	ORAI1	ORAI calcium release-activated calcium modulator 1	Transporters	84876	ENSG00000276045	protein-coding	12	12q24.31	AR	Mutation in ORAI1, a Ca++ release-activated channel (CRAC) modulatory component	ORAI-I deficiency; Autoimmunity, anhydrotic ectodermic dysplasia, non-progressive myopathy	-	mutation results in unexpressed proteins	610277	440578; 862994	71C-T transition in the ORAI1 gene, leading to an arg91-to-trp (R91W) substitution; heterozygous c.734C-T transition in the ORAI1 gene, resulting in a pro245-to-leu (P245L) substitution; heterozygous c.292G-A transition (c.292G-A, NM_032790.3) in the ORAI1 gene, resulting in a gly98-to-ser (G98S) substitution; ORAI1 gene, resulting in a leu138-to-phe (L138F) substitution	Feske, S., Gwack, Y., Prakriya, M., Srikanth, S., Puppel, S.-H., Tanasa, B., Hogan, P. G., Lewis, R. S., Daly, M., Rao, A. A mutation in Orai1 causes immune deficiency by abrogating CRAC channel function. Nature 441: 179-185, 2006.
OSTM1	OSTM1	osteopetrosis associated transmembrane protein 1	Unknown	28962	ENSG00000081087	protein-coding	6	6q21	AR	Mutations	Osteopetrosis, autosomal recessive 5			607649		homozygosity	Picard, C., Bobby Gaspar, H., Al-Herz, W., Bousfiha, A., Casanova, J.-L., Chatila, T., … Sullivan, K. E. (2018). International Union of Immunological Societies: 2017 Primary Immunodeficiency Diseases Committee Report on Inborn Errors of Immunity. Journal of Clinical Immunology, 38(1), 96–128. http://doi.org/10.1007/s10875-017-0464-9
OTULIN	OTULIN			90268	ENSG00000154124	protein-coding	5	5p15.2	AR	Mutations	Autoinflammation, panniculitis, and dermatosis syndrome			615712		homozygosity	Picard, C., Bobby Gaspar, H., Al-Herz, W., Bousfiha, A., Casanova, J.-L., Chatila, T., … Sullivan, K. E. (2018). International Union of Immunological Societies: 2017 Primary Immunodeficiency Diseases Committee Report on Inborn Errors of Immunity. Journal of Clinical Immunology, 38(1), 96–128. http://doi.org/10.1007/s10875-017-0464-9
PARN	PARN	poly(A)-specific ribonuclease	mRNA-Translation	5073	ENSG00000274829	protein-coding	16	16p13.12	AR	Mutation in PARN, POLYADENYLATE-SPECIFIC RIBONUCLEASE	AR-DKC due to PARN deficiency	-	Reduced protein expression	604212	905452; 78580; 903928	ala383-to-val (A383V) substitution; homozygous G-to-T transversion in intron 13; a 1-bp duplication, resulting in a frameshift and premature termination (Asn288LysfsTer23), and a 4-bp deletion in intron 9	Tummala, H., Walne, A., Collopy, L., Cardoso, S., de la Fuente, J., Lawson, S., Powell, J., Cooper, N., Foster, A., Mohammed, S., Plagnol, V., Vulliamy, T., Dokal, I. Poly(A)-specific ribonuclease deficiency impacts telomere biology and causes dyskeratosis congenita. J. Clin. Invest. 125: 2151-2160, 2015.
PAX1	PAX1	paired box 1	Transcription-Factors	5075	ENSG00000125813	protein-coding	20	20p11.22	AR		thymus aplasia responsible for severe combined immunodeficiency: marked reduction of T lymphocytes; severe lymphopenia and increased percentage of B lymphocytes			167411		homozygous missense mutation in PAX1 gene	-
PCNA	PCNA	proliferating cell nuclear antigen	Pro-Proliferation	5111	ENSG00000132646	protein-coding	20	20p12.3			-			176740		-	-
PEPD	PEPD	peptidase D	Secreted-and-ECM	5184	ENSG00000124299	protein-coding	19	19q13.11	AR	Mutations (deletions)	Prolidase deficiency			613230		heterozygosity and homozygosity	Picard, C., Bobby Gaspar, H., Al-Herz, W., Bousfiha, A., Casanova, J.-L., Chatila, T., … Sullivan, K. E. (2018). International Union of Immunological Societies: 2017 Primary Immunodeficiency Diseases Committee Report on Inborn Errors of Immunity. Journal of Clinical Immunology, 38(1), 96–128. http://doi.org/10.1007/s10875-017-0464-9
PEX1	PEX1	peroxisomal biogenesis factor 1	Peroxisomes	5189	ENSG00000127980	protein-coding	7	7p21.2	AR	-	-	-	mutation results in a misfolded protein	602136	343498; 21958; 489910	-	-
PGM3	PGM3	phosphoglucomutase 3	Cytoplasm-and-Biochemistry	5238	ENSG00000013375	protein-coding	6	6q14.1	AR	Mutations inphosphoglycomutase 3 (PGM3) associated with a glycosylationand atopy	PGM3 deficiency; Severe atopy, autoimmunity, bacterial and viral infections, cognitive impairment, hypomyelination	-	increased degradation of the mutant protein	172100	862808	compound heterozygous mutations in the PGM3 gene: a c.1585G-C transversion (c.1585G-C, NM_001199917.1) resulting in a glu529-to-gln (E529Q) substitution; 5-BP DEL, NT1438; homozygous c.975T-G transversion resulting in an asp325-to-glu (D325E) substitution	Zhang, Y., Yu, X., Ichikawa, M., Lyons, J. J., Datta, S., Lamborn, I. T., Jing, H., Kim, E. S., Biancalana, M., Wolfe, L. A., DiMaggio, T., Matthews, H. F., and 11 others. Autosomal recessive phosphoglucomutase 3 (PGM3) mutations link glycosylation defects to atopy, immune deficiency, autoimmunity, and neurocognitive impairment. J. Allergy Clin. Immun. 133: 1400-1409, 2014.
PIEZO1	PIEZO1	piezo type mechanosensitive ion channel component 1	Transporters	9780	ENSG00000103335	protein-coding	16	16q24.3			Syndromal PIDD			611184		-	-
PIGA	PIGA	phosphatidylinositol glycan anchor biosynthesis class A	Endoplasmic-Reticulum	5277	ENSG00000165195	protein-coding	X	Xp22.2	XL	-	-	-	-	311770	477139; 813000	-	-
PIK3CD	PIK3CD	phosphatidylinositol-4,5-bisphosphate 3-kinase catalytic subunit delta	Cytoplasm-and-Biochemistry	5293	ENSG00000171608	protein-coding	1	1p36.22	AD	Mutation in PIK3CD; p110 encoding for p110 subunit of PI3K	Activated PI3K-δ	-	-	602839	811535	heterozygous G-to-A transition in exon 24 of the PIK3CD gene, resulting in a glu1021-to-lys (E1021K) substitution; resulting in a glu525-to-lys (E525K) substitution; heterozygous c.1246T-C transition in the PIK3CD gene	Jou, S.-T., Chien, Y.-H., Yang, Y.-H., Wang, T.-C., Shyur, S.-D., Chou, C.-C., Chang, M.-L., Lin, D.-T., Lin, K.-H., Chiang, B.-L. Identification of variations in the human phosphoinositide 3-kinase p110-delta gene in children with primary B-cell immunodeficiency of unknown aetiology. Int. J. Immunogenet. 33: 361-369, 2006.
PIK3R1	PIK3R1	phosphoinositide-3-kinase regulatory subunit 1	Cytoplasm-and-Biochemistry	5295	ENSG00000145675	protein-coding	5	5q13.1	AR	Mutations in PIK3R1; a kinase involved in signal transduction in multiple cell types. Complete loss of PI3K p85-alpha resulting in complete loss of B cell development; Mutation in PIK3R1 leading to mutations in p85α	PI3KR1 deficiency; Severe bacterial infections; decreased or absent pro-B cells; PI3KR1 loss of function	-	-	171833	767603; 164212; 863371	homozygous G-to-A transition in exon 6 of the PIK3R1 gene, resulting in a trp298-to-ter (W298X) substitution; heterozygosity for a de novo 3-bp deletion (c.1615_1617delATT) at chr5:67,591,018 (GRCh37); glu489-to-lys (E489K) substitution; g649-to-trp (R649W) substitution	Conley, M. E., Dobbs, A. K., Quintana, A. M., Bosompem, A., Wang, Y.-D., Coustan-Smith, E., Smith, A. M., Perez, E. E., Murray, P. J. Agammaglobulinemia and absent B lineage cells in a patient lacking the p85-alpha subunit of PI3K. J. Exp. Med. 209: 463-470, 2012.
PLCG2	PLCG2	phospholipase C gamma 2	Integrin-Pathway	5336	ENSG00000197943	protein-coding	16	16q23.3	AD	Mutation in PLCG2 ((see functional defect)	PLAID (PLCγ2 associated antibody deficiency and immune dysregulation); Familial cold, Cold urticaria hypogammaglobulinemia	-	-	600220	482544; 766875	heterozygous 5.9-kb deletion in the PLCG2 gene, resulting in the deletion of exon 19 within the C-terminal Src-homology-2 (cSH2) domain; heterozygous 8.2-kb deletion in the PLCG2 gene, resulting in the deletion of exons 20 through 22 within the C-terminal Src-homology-2 (cSH2) domain; heterozygous 4.8-kb deletion in the PLCG2 gene, resulting in a deletion of the C-terminal Src-homology-2 (cSH2) d…	Ombrello, M. J., Remmers, E. F., Sun, G., Freeman, A. F., Datta, S., Torabi-Parizi, P., Subramanian, N., Bunney, T. D., Baxendale, R. W., Martins, M. S., Romberg, N., Komarow, H., and 27 others. Cold urticaria, immunodeficiency, and autoimmunity related to PLCG2 deletions. New Eng. J. Med. 366: 330-338, 2012.
PLEKHM1	PLEKHM1	pleckstrin homology and RUN domain containing M1	Endosome-and-Vesicles	9842	ENSG00000277111	protein-coding	17	17q21.31		mutation	Osteopetrosis, autosomal recessive 6			611466		homozygosity	Picard, C., Bobby Gaspar, H., Al-Herz, W., Bousfiha, A., Casanova, J.-L., Chatila, T., … Sullivan, K. E. (2018). International Union of Immunological Societies: 2017 Primary Immunodeficiency Diseases Committee Report on Inborn Errors of Immunity. Journal of Clinical Immunology, 38(1), 96–128. http://doi.org/10.1007/s10875-017-0464-9
PLXNA1	PLXNA1	plexin A1	General-Cell-Surface	5361	ENSG00000114554	protein-coding	3	3q21.3			-			601055		-	-
PMS2	PMS2	PMS1 homolog 2, mismatch repair system component	DNA-Repair	5395	ENSG00000122512	protein coding	7	7p22.1	AR	Mutations in PMS2, resulting in Class Switch recombination deficiency due to impaired mismatch repair	PMS2 deficiency, Recurrent infections; café-au-lait spots; lymphoma, colorectal carcinoma, brain tumor	-	-	600259	78553	arg134-to-ter (R134X) substitution; 1-bp deletion (1221delG) in exon 11 and a 4-bp deletion in exon 14; 4-bp deletion in the PMS2 gene (2361delCTTC); homozygous 2428C-to-T transition in exon 14 of the PMS2 gene, resulting in an arg802-to-ter (R802X) substitution	De Vos, M., Hayward, B. E., Picton, S., Sheridan, E., Bonthron, D. T. Novel PMS2 pseudogenes can conceal recessive mutations causing a distinctive childhood cancer syndrome. Am. J. Hum. Genet. 74: 954-964, 2004.
PNP	PNP	purine nucleoside phosphorylase	Cytoplasm-and-Biochemistry	4860	ENSG00000198805	protein-coding	14	14q11.2	AR	Mutation of PNP leading to absent PNP, T cell and neurologic defects from elevated toxic metabolites, especially dGTP	Purine nucleoside phosphorylase (PNP) deficiency; Autoimmune haemolytic anemia, neurological impairment	-	possible that the mutation may have caused an abnormality in protein stability or other posttranscriptional stages	164050	75653	homozygous 265G-A transition in exon 3; a 520G-C transversion, resulting in an ala174-to-pro (A174P) substitution; heterozygosity for an asp128-to-gly (D128G) substitution in the maternal allele and an arg234-to-pro mutation; arg234-to-pro (R234P) mutation	Aust, M. R., Andrews, L. G., Barrett, M. J., Norby-Slycord, C. J., Markert, M. L. Molecular analysis of mutations in a patient with purine nucleoside phosphorylase deficiency. Am. J. Hum. Genet. 51: 763-772, 1992.
POLA1	POLA1	DNA polymerase alpha 1, catalytic subunit	Pro-Proliferation	5422	ENSG00000101868	protein-coding	X	Xp22.1-21.3	XLR		Pigmentary disorder, reticulate, with systemic manifestations, X-linked	systemic manifestations	decreased levels	312040		-	Picard, C., Bobby Gaspar, H., Al-Herz, W., Bousfiha, A., Casanova, J.-L., Chatila, T., … Sullivan, K. E. (2018). International Union of Immunological Societies: 2017 Primary Immunodeficiency Diseases Committee Report on Inborn Errors of Immunity. Journal of Clinical Immunology, 38(1), 96–128. http://doi.org/10.1007/s10875-017-0464-9
POLE1	POLE	DNA polymerase epsilon, catalytic subunit	DNA-Repair	5426	ENSG00000177084	protein-coding	12	12q24.33	AR	Mutation in POLE1; Defective DNA replication	Facial dysmorphism, immunodeficiency, livedo, short stature (FILS) syndrome; Mild facial dysmorphism (malar hypoplasia, high forehead), livedo, short stature; recurrent upper and lower respiratory tract infections, recurrent pulmonary infections and recurrent meningitis	-	-	174762	767490	heterozygous 1270C-G transversion in the POLE gene, resulting in a leu424-to-val (L424V); homozygous A-to-G transition in intron 34 of the POLE1 gene, resulting in the skipping of exon 34, a frameshift, premature termination at position 1561, and a protein lacking the C terminus;	Palles, C., Cazier, J.-B., Howarth, K. M., Domingo, E., Jones, A. M., Broderick, P., Kemp, Z., Spain, S. L., Guarino, E., Salguero, I., Sherborne, A., Chubb, D., and 27 others. Germline mutations affecting the proofreading domains of POLE and POLD1 predispose to colorectal adenomas and carcinomas. Nature Genet. 45: 136-144, 2013. Note: Erratum: Nature Genet. 45: 713 only, 2013.
POLE2	POLE2	DNA polymerase epsilon 2, accessory subunit	DNA-Repair	5427	ENSG00000100479	protein-coding	14	14q21.3		defects	Linked to colorectal cancer and combined immunodeficiency			602670		-	Picard, C., Bobby Gaspar, H., Al-Herz, W., Bousfiha, A., Casanova, J.-L., Chatila, T., … Sullivan, K. E. (2018). International Union of Immunological Societies: 2017 Primary Immunodeficiency Diseases Committee Report on Inborn Errors of Immunity. Journal of Clinical Immunology, 38(1), 96–128. http://doi.org/10.1007/s10875-017-0464-9
PRF1	PRF1	perforin 1	Immune-Signaling	5551	ENSG00000180644	protein-coding	10	10q22.1	AR	Mutations in PRF1; perforin is a major cytolytic protein	Perforin deficiency (FHL2); Fever, Hepato-Splenomegaly (HSMG), Hemophagocytic lymphohistiocytosis (HLH), Cytopenias	-	No detectable protein	170280	400366; 8063	homozygosity for deletion of a T at nucleotide 50 of the PRF1 gene, resulting in a frameshift and stop in exon 2; homozygous G-to-A transition at nucleotide 1122 of the PRF1 gene, resulting in a trp374-to-ter (W374X) substitution; homozygosity for a 190C-T transition in the PRF1 gene, resulting in a glu64-to-ter (Q64X) substitution; 286G-A transition, resulting in a gly429-to-glu mutation (G429E)	Stepp, S. E., Dufourcq-Lagelouse, R., Le Deist, F., Bhawan, S., Certain, S., Mathew, P. A., Henter, J.-I., Bennett, M., Fischer, A., de Saint Basile, G., Kumar, V. Perforin gene defects in familial hemophagocytic lymphohistiocytosis. Science 286: 1957-1959, 1999.
PRKCD	PRKCD	protein kinase C delta	Intracellular-Signaling	5580	ENSG00000163932	protein-coding	3	3p21.1	AR	Mutations in PRKCD, encoding a member of the protein kinase C family critical for regulation of cell survival, proliferation and apoptosis	PRKC delta deficiency; Recurrent infections; EBV chronic infection Lymphoproliferation; SLE-like autoimmunity (Nephrotic and antiphospholipid syndromes) HypoIgG	-	Mutant protein has loss of function	176977	816258	homozygous G-to-A transition (c.1352+1G-A) ; homozygous c.1528G-A transition in the PRKCD gene, resulting in a gly510-to-ser (G510S) substitution; homozygous c.1840C-T transition in the PRKCD gene, resulting in an arg614-to-trp (R614W) substitution;	Kuehn, H. S., Niemela, J. E., Rangel-Santos, A., Zhang, M., Pittaluga, S., Stoddard, J. L., Hussey, A. A., Evbuomwan, M. O., Priel, D. A. L., Kuhns, D. B., Park, C. L., Fleisher, T. A., Uzel, G., Oliveira, J. B. Loss-of-function of the protein kinase C-delta (PKC-delta) causes a B-cell lymphoproliferative syndrome in humans. Blood 121: 3117-3125, 2013
PRKDC	PRKDC	protein kinase, DNA-activated, catalytic polypeptide	DNA-Repair	5591	ENSG00000253729	protein-coding	8	8q11.21	AR	Defective VDJ recombination; defect in DNA PKcs	T-B-SCID, DNA recombination defects; radiation sensitivity, microcephaly and developmentla defects, autoimmunity and granuloma	-	-	600899	865135; 863270	leu3062-to-arg (L3062R) substitution at a highly conserved residue in the FAT domain; ala3574-to-val (A3574V) substitution; ex16del mutation in the PRKDC gene	van der Burg, M., Ijspeert, H., Verkaik, N. S., Turul, T., Wiegant, W. W., Morotomi-Yano, K., Mari, P.-O., Tezcan, I., Chen, D. J., Zdzienicka, M. Z., van Dongen, J. J. M., van Gent, D. C. A DNA-PKcs mutation in a radiosensitive T-B- SCID patient inhibits Artemis activation and nonhomologous end-joining. J. Clin. Invest. 119: 91-98, 2009.
PSEN1	PSEN1	presenilin 1	Golgi	5663	ENSG00000080815	protein-coding	14	14q24.2	AD, IC	Mutations	Acne inversa, familial, 3; Alzheimer disease, type 3; Alzheimer disease, type 3, with spastic paraparesis and apraxia; Alzheimer disease, type 3, with spastic paraparesis and unusual plaques; Cardiomyopathy, dilated, 1U; Dementia, frontotemporal; Pick disease			104311		homozygosity and heterozygosity	Picard, C., Bobby Gaspar, H., Al-Herz, W., Bousfiha, A., Casanova, J.-L., Chatila, T., … Sullivan, K. E. (2018). International Union of Immunological Societies: 2017 Primary Immunodeficiency Diseases Committee Report on Inborn Errors of Immunity. Journal of Clinical Immunology, 38(1), 96–128. http://doi.org/10.1007/s10875-017-0464-9
PSENEN	PSENEN	presenilin enhancer gamma-secretase subunit	Golgi	55851	ENSG00000205155	protein-coding	19	19q13.12	AD	Mutations	Acne inversa, familial, 2, with or without Dowling-Degos disease			607632		heterozygosity	Picard, C., Bobby Gaspar, H., Al-Herz, W., Bousfiha, A., Casanova, J.-L., Chatila, T., … Sullivan, K. E. (2018). International Union of Immunological Societies: 2017 Primary Immunodeficiency Diseases Committee Report on Inborn Errors of Immunity. Journal of Clinical Immunology, 38(1), 96–128. http://doi.org/10.1007/s10875-017-0464-9
PSMB8	PSMB8	proteasome subunit beta 8	Proteasome	5696	ENSG00000204264	protein-coding	6	6p21.32	AR	Mutation in PSMB8, (see functional defect)	CANDLE (chronic atypical neutrophilic dermatitis with lipodystrophy); Dystrophy, panniculitis	-	mutation caused decreased levels of mature protein	177046	376827	homozygous 224C-T transition in exon 2 of the PSMB8 gene, resulting in a thr75-to-met (T75M) substitution; homozygous G-to-T transversion in the PSMB8 gene, resulting in a gly197-to-val (G197V) substitution; homozygous 602G-T transversion in exon 5 of the PSMB8 gene, resulting in a gly201-to-val (G201V) substitution	Agarwal, A. K., Xing, C., DeMartino, G. N., Mizrachi, D., Hernandez, M. D., Sousa, A. B., Martinez de Villarreal, L., dos Santos, H. G., Garg, A. PSMB8 encoding the beta-5i proteasome subunit is mutated in joint contractures, muscle atrophy, microcytic anemia, and panniculitis-induced lipodystrophy syndrome. Am. J. Hum. Genet. 87: 866-872, 2010.
PSTPIP1	PSTPIP1	proline-serine-threonine phosphatase interacting protein 1	Immune-Signaling	9051	ENSG00000140368	protein-coding	15	15q24.3	AD	Mutations of PSTPIP1 (also called C2BP1) (affects both pyrin and protein tyrosine phosphatase to regulate innate and adaptive immune responses)	Pyogenic sterile arthritis, pyoderma gangrenosum, acne (PAPA) syndrome; Destructive arthritis, inflammatory skin rash, myositis	-	mutation reduces binding capabilities	606347	346801	964G-C transversion in the PSTPIP1 gene, which was predicted to result in a glu250-to-gln (E250Q) substitution; 904G-A transition in the PSTPIP1 gene, which was predicted to result in an ala230-to-thr (A230T) substitution.	Wise, C. A., Gillum, J. D., Seidman, C. E., Lindor, N. M., Veile, R., Bashiardes, S., Lovett, M. Mutations in CD2BP1 disrupt binding to PTP PEST and are responsible for PAPA syndrome, an autoinflammatory disorder. Hum. Molec. Genet. 11: 961-969, 2002
PTEN	PTEN	phosphatase and tensin homolog	Intracellular-Signaling	5728	ENSG00000171862	protein-coding	10	10q23.31		PTEN loss-of-function mutations can cause APDS-like immunodeficiency because of aberrant PI3K pathway activation in lymphocytes	Activated phosphatidylinositol 3-kinase δ syndrome (APDS) : recurrent lower respiratory tract infections, hepatosplenomegaly, polyadenopathy, CD4 lymphopenia, and decreased class-switched memory B-cell counts			601728		-	-
PTPN6	PTPN6	protein tyrosine phosphatase, non-receptor type 6	Immune-Signaling	5777	ENSG00000111679	protein-coding	12	12p13.31			-			176883		-	-
PTPRC	PTPRC	protein tyrosine phosphatase, receptor type C	Immune-Cell-Surface	5788	ENSG00000262418	protein-coding	1	1q31.1-q32.1	AR	Defect in CD45	T-B+ SCID, NK+; Susceptability to Hep C	-	Mutation causes unfolding and intracellular degradation	151460	373235; 322657	IS depends on slicing of CD45 exon 4; G-to-A transition at position +1 of the donor splice site of intron 1; 6-bp deletion at nucleotide 1168 in exon 11 A-to-T transversion at nucleotide 1618 of the CD45 gene, resulting in a lys540-to-ter (K540X) substitution	Dawes, R., Hennig, B., Irving, W., Petrova, S., Boxall, S., Ward, V., Wallace, D., Macallan, D. C., Thursz, M., Hill, A., Bodmer, W., Beverley, P. C. L., Tchilian, E. Z. Altered CD45 expression in C77G carriers influences immune function and outcome of he
RAB27A	RAB27A	RAB27A, member RAS oncogene family	Endosome-and-Vesicles	5873	ENSG00000069974	protein-coding	15	15q21.3	AR	Mutations in RAB27A encoding a GTPase that promotes docking of secretory vesicles to the cell membrane	Griscelli syndrome, type2; Partial albinism, fever, HSMG, HLH, cytopenias	-	-	603868	357030	a 217T-G transversion in exon 3 of the RAB27A gene resulting in a trp73-to-gly (W73G); intron 3 of the RAB27A gene resulting the skipping of exon 3: 239+3A-G; nonsense mutation in exon 6, 550C-T.; leu130-to-pro mutant (L139P) form of Rab27a cannot bind GTP; ala152-to-pro (A152P) mutant form of Rab27a	Menasche, G., Pastural, E., Feldmann, J., Certain, S., Ersoy, F., Dupuis, S., Wulffraat, N., Bianchi, D., Fischer, A., Le Deist, F., de Saint Basile, G. Mutations in RAB27A cause Griscelli syndrome associated with haemophagocytic syndrome. Nature Genet. 25: 173-176, 2000.
RAC1	RAC1	ras-related C3 botulinum toxin substrate 1 (rho family, small GTP binding protein Rac1)	Integrin-Pathway	5879	ENSG00000136238	protein-coding	7	7p22.1			-			602048		-	-
RAC2	RAC2	ras-related C3 botulinum toxin substrate 2 (rho family, small GTP binding protein Rac2)	Integrin-Pathway	5880	ENSG00000128340	protein-coding	22	22q13.1	AD	Mutation in RAC2: Regulation of actin cytoskeleton	Rac 2 deficiency; Poor wound healing, leukocytosis	-	-	602049	374920	asp57-to-asn (D57N) missense mutation in the RAC2 gene; G-to-A transition at nucleotide 169	Ambruso, D. R., Knall, C., Abell, A. N., Panepinto, J., Kurkchubasche, A., Thurman, G., Gonzalez-Aller, C., Hiester, A., deBoer, M., Harbeck, R. J., Oyer, R., Johnson, G. L., Roos, D. Human neutrophil immunodeficiency syndrome is associated with an inhibitory Rac2 mutation. Proc. Nat. Acad. Sci. 97: 4654-4659, 2000
RAD52	RAD52	RAD52 homolog, DNA repair protein	DNA-Repair	5893	ENSG00000002016	protein-coding	12	12p13.33			Fanconi anemia: bone marrow failure, developmental delay and an increased incidence of malignancies; combined immunodeficiency, Epstein-Barr virus (EBV) lymphoproliferative disease and chemosensitivity; leukopenia with predominantly reduced lymphocytes (B, CD4 and CD8 T cells, and the expansion of TCRγδ cells; polymorphic monoclonal EBV-associated B-cell lymphoproliferative disease			600392		heterozygous missense mutation in RAD52 (c.547C>T, P183S) in the ssDNA-annealing domain of the protein	-
RAG1	RAG1	recombination activating 1	DNA-Repair	5896	ENSG00000166349	protein-coding	11	11p12	AR	Defective VDJ recombination; defect of recombinase activating gene	T-B-SCID; DNA recombination defects, Omenn syndrome, combined cellular and humoral immune defects with granulomas, Alpha/beta T-cell lymphopenia with gamma/delta T-cell expansion, severe cytomegalovirus infection, and autoimmunity	-	-	179615	357261; 321464; 372161; 435945	glu722-to-lys (E722K) missense mutation and a glu774-to-ter (E774X) nonsense mutation; tyr938-to-ter (Y938X) nonsense mutation; ala156-to-val substitution (A156V); arg220-to-gln mutation; arg220-to-gln mutation; arg396-to-cys (R396C) mutation;	Schwarz, K., Gauss, G. H., Ludwig, L., Pannicke, U., Li, Z., Linder, D., Friedrich, W., Seger, R. A., Hansen-Hagge, T. E., Desiderio, S., Lieber, M. R., Bartram, C. R. RAG mutations in human B cell-negative SCID. Science 274: 97-99, 1996.
RAG2	RAG2	recombination activating 2	DNA-Repair	5897	ENSG00000175097	protein-coding	11	11p12	AR	Defective VDJ recombination; defect of recombinase activating gene	T-B-SCID, DNA recombination defects; Combined cellular and humoral immune defects with granulomas; Omenn syndrome	-	protein loss of function	179616	357261; 321464; 435945	homozygous for a cys476-to-tyr substitution mutation in RAG2 caused by a 2634G-A transition; arg229-to-gln (R229Q) substitution; polymorphism A156V; deletion	Schwarz, K., Gauss, G. H., Ludwig, L., Pannicke, U., Li, Z., Linder, D., Friedrich, W., Seger, R. A., Hansen-Hagge, T. E., Desiderio, S., Lieber, M. R., Bartram, C. R. RAG mutations in human B cell-negative SCID. Science 274: 97-99, 1996.
RANBP2	RANBP2	RAN binding protein 2	Nucleus-and-Nucleolus	5903	ENSG00000153201	protein-coding	2	2q13	AD	Mutation: Transition of a nucleotide base pair	Encephalopathy, acute, infection-induced, 3, susceptibility to			601181		heterozygosity	Picard, C., Bobby Gaspar, H., Al-Herz, W., Bousfiha, A., Casanova, J.-L., Chatila, T., … Sullivan, K. E. (2018). International Union of Immunological Societies: 2017 Primary Immunodeficiency Diseases Committee Report on Inborn Errors of Immunity. Journal of Clinical Immunology, 38(1), 96–128. http://doi.org/10.1007/s10875-017-0464-9
RASGRP1	RASGRP1	RAS guanyl releasing protein 1	RAS-Superfamily	10125	ENSG00000172575	protein-coding	15	15q14			Associations: Lupus and Spastic paraplegia	Lupus association		603962		-	Picard, C., Bobby Gaspar, H., Al-Herz, W., Bousfiha, A., Casanova, J.-L., Chatila, T., … Sullivan, K. E. (2018). International Union of Immunological Societies: 2017 Primary Immunodeficiency Diseases Committee Report on Inborn Errors of Immunity. Journal of Clinical Immunology, 38(1), 96–128. http://doi.org/10.1007/s10875-017-0464-9
RASGRP2	RASGRP2	RAS guanyl releasing protein 2	RAS-Superfamily	10235	ENSG00000068831	protein-coding	11	11q13.1	AR	-	Bleeding disorder, platelet-type 18	-	-	605577	863021	-	-
RBCK1	RBCK1	RANBP2-type and C3HC4-type zinc finger containing 1	Ubiquitylation-and-Sumoylation	10616	ENSG00000125826	protein-coding	20	20p13	AR	Mutation of HOIL1/RBCK1, encoding a component of the linear ubiquitination chain assembly complex LUBAC, resulting in impaired activation of NF-κB	HOIL1 deficiency; Bacterial infections (pyogens), autoinflammation. Amylopectinosis	-	-	610924	863042	heterozygous c.553C-T transition in exon 5 of the RBCK1 gene, resulting in a gln185-to-ter (Q185X) substitution; homozygous 2-bp deletion (c.121_122delCT) in exon 2 of the RBCK1 gene, resulting in a frameshift and premature termination (Leu41fsTer7); homozygous 4-bp deletion (c.896_899delAGTG) in exon 7	Boisson, B., Laplantine, E., Prando, C., Giliani, S., Israelsson, E., Xu, Z., Abhyankar, A., Israel, L., Trevejo-Nunez, G., Bogunovic, D., Cepika, A.-M., MacDuff, D., and 21 others. Immunodeficiency, autoinflammation and amylopectinosis in humans with inherited HOIL-1 and LUBAC deficiency. Nature Immun. 13: 1178-1186, 2012.
RECQL4	RECQL4	RecQ like helicase 4	Pro-Proliferation	9401	ENSG00000160957	protein-coding	8	8q24.3	AR	-	-	-	-	603780	10819; 336602; 120532	-	-
RELB	RELB	RELB proto-oncogene, NF-kB subunit	Intracellular-Signaling	5971	ENSG00000104856	protein-coding	19	19q13.32	AR		normal to increased numbers of circulating lymphocytes, with an increased CD4+:CD8+ ratio compared to controls. In vitro studies showed impaired T-cell proliferative responses to multiple antigens, as well as impaired ability to produce specific immunoglobulins, indicating an effect on humoral immunity as well			604758		-	Sharfe, N., Merico, D., Karanxha, A., Macdonald, C., Dadi, H., Ngan, B., Herbrick, J.-A., Roifman, C. M. The effects of RelB deficiency on lymphocyte development and function. J. Autoimmun. 65: 90-100, 2015.
RET	RET	ret proto-oncogene	Endocytosis	5979	ENSG00000165731	protein-coding	10	10q11.21			Syndromal PIDD			164761		-	-
RFX5	RFX5	regulatory factor X5	MHC-Class-TWO	5993	ENSG00000143390	protein-coding	1	1q21.3	AR	Mutation in transcription factors for MHC class II proteins RFX5, gene)	CVID, Failure to thrive, diarrhea, respiratory tract infections liver/biliary tract disease; Bare lymphocyte syndrome	-	proteom fails to bind	601863	347175; 349183	10-nucleotide deletion involving nucleotides 259-268 in the RFX5 gene upstream of the DNA-binding domain region G-to-A transition at position +5 in the splice donor site situated 3-prime of exon 2; point mutation at nucleotide 1032 converting an arginine codon (CGA) to a premature stop codon (TGA); deletion of the first 5 nucleotides (386-390) of exon 5	Villard, J., Reith, W., Barras, E., Gos, A., Morris, M. A., Antonarakis, S. E., Van den Elsen, P. J., Mach, B. Analysis of mutations and chromosomal localisation of the gene encoding RFX5, a novel transcription factor affected in major histocompatibility complex class II deficiency. Hum. Mutat. 10: 430-435, 1997.
RFXANK	RFXANK	regulatory factor X associated ankyrin containing protein	MHC-Class-TWO	8625	ENSG00000064490	protein-coding	19	19p13.11	AR	Mutation in transcription factors for MHC class II proteins RFXANK gene	CVID, Failure to thrive, diarrhea, respiratory tract infections liver/biliary tract disease	-	mutation causes protein to be inactive	603200	347904	26-bp deletion beginning with 752G; 26-bp deletion of genomic DNA that removed the splice acceptor site and the first nucleotide of exon 6; 8-bp deletion of genomic DNA that removed the last 23 nucleotides and the splice donor site of exon 6;	Masternak, K., Barras, E., Zufferey, M., Conrad, B., Corthals, G., Aebersold, R., Sanchez, J.-C., Hochstrasser, D. F., Mach, B., Reith, W. A gene encoding a novel RFX-associated transactivator is mutated in the majority of MHC class II deficiency patients. Nature Genet. 20: 273-277, 1998.
RFXAP	RFXAP	regulatory factor X associated protein	Transcription-Factors	5994	ENSG00000133111	protein-coding	13	13q13.3	AR	Mutation in transcription factors for MHC class II proteins (RFXAP gene	CVID, Failure to thrive, diarrhea, respiratory tract infections liver/biliary tract disease	-	mutant protein fails to bind	601861	347176	additional G inserted into a run of 6 G residues (nucleotides 413 to 418); additional G inserted into a run of 4 G residues (nucleotides 505 to 508); omozygous for a deletion of a G residue at nucleotide 484; typically frameshift	Durand, B., Sperisen, P., Emery, P., Barras, E., Zufferey, M., Mach, B., Reith, W. RFXAP, a novel subunit of the RFX DNA binding complex is mutated in MHC class II deficiency. EMBO J. 16: 1045-1055, 1997.
RHOH	RHOH	ras homolog family member H	RAS-Superfamily	399	ENSG00000168421	protein-coding	4	4p14	AR	Mutations in RHOH – an atypical Rho GTPase transducing signals downstream of various membrane receptors	CVID, HPV infection, lymphoma, lung granulomas, molluscum contagiosum,	-	-	602037	799207	immunoglobulin V genes, the 5-prime sequences of BCL6 (109565) and FAS (TNFRSF6; 134637) are mutated in normal germinal center B lymphocytes	Pasqualucci, L., Neumeister, P., Goossens, T., Nanjangud, G., Chaganti, R. S. K., Kuppers, R., Dalla-Favera, R. Hypermutation of multiple proto-oncogenes in B-cell diffuse large-cell lymphomas. Nature 412: 341-346, 2001.
RMRP	RMRP	RNA component of mitochondrial RNA processing endoribonuclease	Mitochondria-General	6023	ENSG00000269900	ncRNA	9	9p13.3	AR	Mutations in RMRP (RNase MRP RNA) Involved in processing of mitochondrial RNA and cell cycle control	Cartilage hair hypoplasia, Short-limbed dwarfism with metaphysealdysostosis, sparse hair, bone marrow failure, autoimmunity, susceptibility to lymphoma and other cancers, impaired spermatogenesis, neuronal dysplasia of the intestine	-	-	157660	67398; 320444; 967722	homozygosity for an A-to-G transition at nucleotide 70 (70A-G); G-to-T transversion at nucleotide 262 (262G-T); 10-bp duplication; 15-bp duplication (ACTACTCTGTGAAGC) that occurred twice	Ridanpaa, M., van Eenennaam, H., Pelin, K., Chadwick, R., Johnson, C., Yuan, B., vanVenroojj, W., Pruijn, G., Salmela, R., Rockas, S., Makitie, O., Kaitila, I., de la Chapelle, A. Mutations in the RNA component of RNase MRP cause a pleiotropic human disease, cartilage-hair hypoplasia. Cell 104: 195-203, 2001.
RNASEH2A	RNASEH2A	ribonuclease H2 subunit A	Pro-Proliferation	10535	ENSG00000104889	protein-coding	19	19p13.13	AR	Mutations in RNASEH2A, encoding nuclease subunit involves in clearing cellular nucleic debris	RNASEH2A deficienc y, AGS4; Progressive encephalopathy Intracranial calcifications, Cerebral atrophy, leukodystrophy, HSMG, thrombocytopenia, Elevated hepatic transaminases Chronic CSF lymphocytosis	-	mutant protein results in reduced protein activity	606034	332084	109G-A transition in exon 1 of the RNASEH2A gene, resulting in a gly37-to-ser (G37S) substitution; c.75C-T transition in exon 1 of the RNASEH2A gene, resulting in an arg25-to-arg (R25R) substitution; c.704G-A transition in exon 7, resulting in an arg235-to-gln (R235Q) substitution; .69G-A transition in exon 1, resulting in a val23-to-val (V23V) substitution	Sanchis, A., Cervero, L., Bataller, A., Tortajada, J. L., Huguet, J., Crow, Y. J., Ali, M., Higuet, L. J., Martinez-Frias, M. L. Genetic syndromes mimic congenital infections. J. Pediat. 146: 701-705, 2005.
RNASEH2B	RNASEH2B	ribonuclease H2 subunit B	Pro-Proliferation	79621	ENSG00000136104	protein-coding	13	13q14.3	AR	Mutations in RNASEH2B, encoding nuclease subunit involves in clearing cellular nucleic debris	RNASEH2B deficiency, AGS2; Progressive encephalopathy Intracranial calcifications, Cerebral atrophy, leukodystrophy, HSMG, thrombocytopenia, Elevated hepatic transaminases Chronic CSF lymphocytosis	-	-	610326	483677	homozygous 529G-A transition in exon 7 of the RNASEH2B gene, resulting in an ala177-to-thr (A177T) substitution; homozygous 554T-G transversion in exon 7 of the RNASEH2B gene, resulting in a val185-to-gly (V185G) substitution;	Crow, Y. J., Leitch, A., Hayward, B. E., Garner, A., Parmar, R., Griffith, E., Ali, M., Semple, C., Aicardi, J., Babul-Hirji, R., Baumann, C., Baxter, P., and 33 others. Mutations in genes encoding ribonuclease H2 subunits cause Aicardi-Goutieres syndrome and mimic congenital viral brain infection. Nature Genet. 38: 910-916, 2006.
RNASEH2C	RNASEH2C	ribonuclease H2 subunit C	Pro-Proliferation	84153	ENSG00000172922	protein-coding	11	11q13.1	AR	Mutations in RNASEH2C, encoding nuclease subunit involves in clearing cellular nucleic debris	RNASEH2C deficiency, AGS3; Progressive encephalopathy Intracranial calcifications, Cerebral atrophy, leukodystrophy, HSMG, thrombocytopenia, Elevated hepatic transaminases; Chronic CSF lymphocytosis	-	-	610330	324389	homozygous 205C-T transition in exon 2 of the RNASH2C gene, resulting in an arg69-to-trp (R69W) substitution; homozygous 428A-T transition in exon 3 of the RNASEH2C gene, resulting in a lys143-to-ile (K143I) substitution	Crow, Y. J., Leitch, A., Hayward, B. E., Garner, A., Parmar, R., Griffith, E., Ali, M., Semple, C., Aicardi, J., Babul-Hirji, R., Baumann, C., Baxter, P., and 33 others. Mutations in genes encoding ribonuclease H2 subunits cause Aicardi-Goutieres syndrome and mimic congenital viral brain infection. Nature Genet. 38: 910-916, 2006.
RNASEL	RNASEL	ribonuclease L	mRNA-Translation	6041	ENSG00000135828	protein-coding	1	1q25.3			-			180435		-	-
RNF168	RNF168	ring finger protein 168	DNA-Repair	165918	ENSG00000163961	protein-coding	3	3q29	AR	Mutations in RNF168, resulting in defective DNA double-strand break repair (RIDDLE syndrome); RNf168 deficiency	Short stature; mild defect of motor control to ataxia; normal intelligence to learning difficulties; mild facial dysmorphism to microcephaly; increased radiosensitivity	-	mutation results in premature protein truncation	612688	394368	1-bp duplication (397dupG) and a 4-bp deletion; 4-bp deletion in the RNF168 gene (1323delACAA); homozygous c.391C-T transition in exon 3 of the RNF168 gene, resulting in an arg131-to-ter (R131X) substitution	Stewart, G. S., Panier, S., Townsend, K., Al-Hakim, A. K., Kolas, N. K., Miller, E. S., Nakada, S., Ylanko, J., Olivarius, S., Mendez, M., Oldreive, C., Wildenhain, J., Tagliaferro, A., Pelletier, L., Taubenheim, N., Durandy, A., Byrd, P. J., Stankovic, T., Taylor, A. M. R., Durocher, D. The RIDDLE syndrome protein mediates a ubiquitin-dependent signaling cascade at sites of DNA damage. Cell 136:…
RNF31	RNF31	ring finger protein 31	Intracellular-Signaling	55072	ENSG00000092098	protein-coding	14	14q12	AR	Mutation of HOIP1 (/RNF31), encoding a component of the linear ubiquitination chain assembly complex LUBAC, resulting in impaired activation of NF-κB	HOIP deficiency; Bacterial infections (pyogens), autoinflammation. Amylopectinosis, Lymphangiectasia	-	-	612487	6642; 344661; 863507	homozygous T-to-C transition at nucleotide 215 in exon 2 of the HOIP gene, resulting in a leu72-to-pro (L72P) substitution;	Boisson, B., Laplantine, E., Dobbs, K., Cobat, A., Tarantino, N., Hazen, M., Lidov, H. G. W., Hopkins, G., Du, L., Belkadi, A., Chrabieh, M., Itan, Y., and 10 others. Human HOIP and LUBAC deficiency underlies autoinflammation, immunodeficiency, amylopectinosis, and lymphangiectasia. J. Exp. Med. 212: 939-951, 2015.
RNU4ATAC	RNU4ATAC	0		100151683	ENSG00000264229	snRNA	2	2q14.2			Roifman syndrome			601428		-	-
ROR2	ROR2	receptor tyrosine kinase like orphan receptor 2	WNT-Signaling	4920	ENSG00000169071	protein-coding	9	9q22.31			Bone marrow failure or neutrophil defect			602337		-	-
RORC	RORC	RAR related orphan receptor C	Immune-Signaling	6097	ENSG00000143365	protein-coding	1	1q21.3	AR	Mutation in RORC	RORc deficiency; mycobacteriosis and candidiasis	-	Loss of function	602943	896273	homozygous C-to-T transition in the RORC gene, resulting in a ser38-to-leu (S38L) ; homozygous C-to-T transition in the RORC gene, resulting in a gln329-to-ter (Q329X) substitution; homozygous C-to-T transition in the RORC gene, resulting in a gln441-to-ter (Q441X) substitution;	Okada, S., Markle, J. G., Deenick, E. K., Mele, F., Averbuch, D., Lagos, M., Alzahrani, M., Al-Muhsen, S., Halwani, R., Ma, C. S., Wong, N., Soudais, C., and 39 others. Impairment of immunity to Candida and Mycobacterium in humans with bi-allelic RORC mutations. Science 349: 606-613, 2015
RPL35A	RPL35A	ribosomal protein L35a	mRNA-Translation	6165	ENSG00000182899	protein-coding	3	3q29	AD		red blood cell aplasia; normochromic macrocytic anemia, reticulocytopenia, and nearly absent erythroid progenitors in the bone marrow; increased mean corpuscular volume; elevated erythrocyte adenosine deaminase activity, and elevation of hemoglobin F; failure to thrive severe anemiarecurrent infections; mildly decreased myelopoiesis and erythropoiesis with mild macronormoblastic features; decreas…			180468		-	-
RPL5	RPL5	ribosomal protein L5	mRNA-Translation	6125	ENSG00000122406	protein-coding	1	1p22.1			Bone marrow failure or neutrophil defect			603634		-	-
RPSA	RPSA	ribosomal protein SA	mRNA-Translation	3921	ENSG00000168028	protein-coding	2	2p22.1	AD	Mutations in RPSA	Isolated congenital asplenia (ICA); Bacteremia (encapsulated bacteria) No spleen	-	-	150370	341378	heterozygosity for a c.25C-T transition in the RPSA gene that resulted in a nonsense mutation, gln9 to ter (Q9X); heterozygosity for a 5-bp duplication in exon 5 of the RPSA gene (c.590_594dup) that resulted in frameshift and premature termination (Pro199SerfsTer25); c.538C-G transversion in the RPSA gene that resulted in an arg180-to-gly substitution (R180G)	Bolze, A., Mahlaoui, N., Byun, M., Turner, B., Trede, N., Ellis, S. R., Abhyankar, A., Itan, Y., Patin, E., Brebner, S., Sackstein, P., Puel, A., and 20 others. Ribosomal protein SA haploinsufficiency in humans with isolated congenital asplenia. Science 340: 976-978, 2013.
RTEL1	RTEL1	regulator of telomere elongation helicase 1	DNA-Repair	51750	ENSG00000258366	protein-coding	20	20q13.33	AR or AD	Mutation in RTEL1 encoding regulator of telomere elongation helicase 1 (RTEL1)	DKC due to regulator of telomere elongation (RTEL1) deficiency; Pancytopenia, sparse scalp hair and eyelashes, prominent periorbital telangiectasia, hypoplastic/dysplastic nails. May present as HHS	-	-	608833	767570; 815132	gly763-to-val (G763V) substitution; arg1264-to-his (R1264H) mutation; heterozygous c.3791G-A transition in the RTEL1 gene, resulting in an arg1264-to-his (R1264H) substitution; a 1548G-T transversion (c.1548G-T, NM_032957.4) in exon 17, res; ulting in a met516-to-ile (M516I) substitution; 2992C-T transition (c.2992C-T, NM_032957.4) in exon 30, resulting in an arg998-to-ter (R998X	Walne, A. J., Vulliamy, T., Kirwan, M., Plagnol, V., Dokal, I. Constitutional mutations in RTEL1 cause severe dyskeratosis congenita. Am. J. Hum. Genet. 92: 448-453, 2013.
RUNX1	RUNX1	runt related transcription factor 1	Immune-Signaling	861	ENSG00000159216	protein-coding	21	21q22.12	AD		Bone marrow failure or neutrophil defect			151385		-	-
SAMD9	SAMD9	sterile alpha motif domain containing 9	Interferon-Stimulated-Genes	54809	ENSG00000205413	protein-coding	7	7q21.2	AD; AR	Mutations	MIRAGE syndrome; Tumoral calcinosis, familial, normophosphatemic			610456		heterozygosity	Picard, C., Bobby Gaspar, H., Al-Herz, W., Bousfiha, A., Casanova, J.-L., Chatila, T., … Sullivan, K. E. (2018). International Union of Immunological Societies: 2017 Primary Immunodeficiency Diseases Committee Report on Inborn Errors of Immunity. Journal of Clinical Immunology, 38(1), 96–128. http://doi.org/10.1007/s10875-017-0464-9
SAMD9L	SAMD9L	sterile alpha motif domain containing 9 like	Interferon-Stimulated-Genes	219285	ENSG00000177409	protein-coding	7	7q21.2	AD	mutations	Ataxia-pancytopenia syndrome			611170		heterozygosity	Picard, C., Bobby Gaspar, H., Al-Herz, W., Bousfiha, A., Casanova, J.-L., Chatila, T., … Sullivan, K. E. (2018). International Union of Immunological Societies: 2017 Primary Immunodeficiency Diseases Committee Report on Inborn Errors of Immunity. Journal of Clinical Immunology, 38(1), 96–128. http://doi.org/10.1007/s10875-017-0464-9
SAMHD1	SAMHD1	SAM and HD domain containing deoxynucleoside triphosphate triphosphohydrolase 1	Cytoplasm-and-Biochemistry	25939	ENSG00000101347	protein-coding	20	20q11.23	AR	Mutations in SAMHD1, encoding negative regulator of the immunostimulatory DNA response	SAMHD1 deficiency, AGS5; Progressive encephalopathy Intracranial calcifications, Cerebral atrophy, leukodystrophy, HSMG, thrombocytopenia, anemia elevated lactates Chronic CSF lymphocytosis, Skin vascularitis, mouth ulcers, arthropathy	Mutation involved in lupus pathogenesis	-	606754	413116	homozygous 625G-A transition in exon 5 of the SAMHD1 gene, resulting in a gly209-to-ser (G209S) substitution; homozygous 433C-T transition in exon 4 of the SAMHD1 gene, resulting in arg145-to-ter (R145X) substitution; homozygous G-to-C transversion in intron 14 of the SAMHD1 gene (1609-1G-C), resulting in a splice site mutation and the skipping of exon 15	Rice, G. I., Bond, J., Asipu, A., Brunette, R. L., Manfield, I. W., Carr, I. M., Fuller, J. C., Jackson, R. M., Lamb, T., Briggs, T. A., Ali, M., Gornall, H., and 39 others. Mutations involved in Aicardi-Goutieres syndrome implicate SAMHD1 as regulator of the innate immune response. Nature Genet. 41: 829-832, 2009
SBDS	SBDS	SBDS, ribosome maturation factor	mRNA-Translation	51119	ENSG00000126524	protein-coding	7	7q11.21	AR	Mutation in SBDS: Defective ribosome synthesis	Shwachman-Diamond Syndrome; Pancytopenia, exocrine pancreatic insufficiency, chondrodysplasia	-	No detectable full length protein	607444	124418	compound heterozygous for 2 mutations in exon 2 of the SBDS gene: 183-184TA-CT and 258+2T-C (IVS2DS+2T-C); 183-184TA-CT introduced an in-frame stop codon (lys62 to ter; K62X); compound heterozygous state in patients with Shwachman-Diamond syndrome (SDS); 24C-A transversion in the SBDS gene, predicted to result in an asn8-to-lys (N8K) amino acid change	Boocock, G. R. B., Morrison, J. A., Popovic, M., Richards, N., Ellis, L., Durie, P. R., Rommens, J. M. Mutations in SBDS are associated with Shwachman-Diamond syndrome. Nature Genet. 33: 97-101, 2003.
SEC61A1	SEC61A1	Sec61 translocon alpha 1 subunit	Endoplasmic-Reticulum	29927	ENSG00000058262	protein-coding	3	3q21.3			hypogammaglobulinemia, severe recurrent respiratory tract infections and normal peripheral B- and T cell subpopulations; B cells showed an intrinsic deficiency to develop into plasma cells (PCs)			609213		-	-
SEMA3E	SEMA3E			9723	ENSG00000170381	protein-coding	7	7q21.11	AD	Variable defects of the thymus and associated T cell abnormalities, often due to deletions or mutations in transcription regulator, or semaphorin SEMA3E	CHARGE syndrome due to SEMA3E defects; De novo haplo-insufficiency (majority) or AD; Coloboma, heart anomaly, choanal atresia, mental retardation, genital and ear anomalies; some are SCID-like and have low TRECs	-	-	608166	75567	2108C-T transition in the SEMA3E gene resulting in a ser703-to-leu (S703L) substitution; c.1855C-T transition (c.1855C-T, ENST00000307792.3) in exon 16 of the SEMA3E gene, resulting in an arg619-to-cys (R619C) substitution	Lalani, S. R., Safiullah, A. M., Molinari, L. M., Fernbach, S. D., Martin, D. M., Belmont, J. W. SEMA3E mutation in a patient with CHARGE syndrome. J. Med. Genet. 41: e94, 2004.
SERPING1	SERPING1	serpin family G member 1	Secreted-and-ECM	710	ENSG00000149131	protein-coding	11	11q12.1	AD	SERPING1: regulation of kinins and complement activation; AutoAb to C1INH inhibitor	C1 inhibitor deficiency; Hereditary angioedema; Acquired angioedema; Angioedema/C1 INH deficiency (hereditary angioedema)	If a defieciency, lupus like symptoms	-	606860	403466; 400156; 448203; 433356	a G-to-A change in codon 436 resulting in replacement of alanine with a threonine residue; arg444-to-cys mutation occur in the reactive center and represent a change in the arginine codon (CGC) to either TGC (cysteine) or CAC (histidine); a CGC-to-AGC mutation in codon 444 in a case of type II hereditary angioedem	Levy, N. J., Ramesh, N., Cicardi, M., Harrison, R. A., Davis, A. E., III. Type II hereditary angioneurotic edema that may result from a single nucleotide change in the codon for alanine-436 in the C1 inhibitor gene. Proc. Nat. Acad. Sci. 87: 265-268, 1990.
SH2D1A	SH2D1A	SH2 domain containing 1A	Immune-Signaling	4068	ENSG00000183918	protein-coding	X	Xq25	XL	Mutations in SH2D1A encoding an adaptor protein regulating intracellular signaling	SH2D1A deficiency (XLP1); Clinical and immunologic features triggered by EBV infection: HLH, lymphoproliferation, Aplastic anaemia, lymphoma. Hypogammaglobulinemia, absent iNKT cells	-	-	300490	358381	462C-T transition in the SH2D1A gene, resulting in an arg55-to-ter (R55X) substitution in the middle of the SH2 domain; 471C-T transition in the SH2D1A cDNA, resulting in a gln58-to-ter (Q58X) substitution; 159-bp deletion following nucleotide 448 of the SH2D1A gene, which removed a 3-prime 53 bp of exon 2 and the 5-prime 106 bp; 394G-C transversion in the SH2D1A gene, resulting in an arg32-to-th…	Coffey, A. J., Brooksbank, R. A., Brandau, O., Oohashi, T., Howell, G. R., Bye, J. M., Cahn, A. P., Durham, J., Heath, P., Wray, P., Pavitt, R., Wilkinson, J., and 31 others. Host response to EBV infection in X-linked lymphoproliferative disease results from mutations in an SH2-domain encoding gene. Nature Genet. 20: 129-135, 1998.
SH3BP2	SH3BP2	SH3 domain binding protein 2	Unknown	6452	ENSG00000087266	protein-coding	4	4p16.3	AD	Mutation in SH3BP2 (see functional defect)	Cherubism; Bone degeneration in jaws	-	-	602104	40219	pro418-to-leu (P418L) mutation of the SH3BP2 gene; pro418-to-arg (P418R) mutation of the SH3BP2 gene ; pro418-to-his (P418H) mutation ; arg415-to-pro (A415P) mutation; arg415-to-gln (A415Q) mutation; G-to-A transition in exon 9 of the SH3BP2 gene, resulting in a gly420-to-arg (G420R) substitution	Ueki, Y., Tiziani, V., Santanna, C., Fukai, N., Maulik, C., Garfinkle, J., Ninomiya, C., doAmaral, C., Peters, H., Habal, M., Rhee-Morris, L., Doss, J. B., Kreiborg, S., Olsen, B. R., Reichenberger, E. Mutations in the gene encoding c-Abl-binding protein SH3BP2 cause cherubism. Nature Genet. 28: 125-126, 2001.
SKIV2L	SKIV2L	Ski2 like RNA helicase	Nucleus-and-Nucleolus	6499	ENSG00000232616	protein-coding	6	6p21.33	AR		Antibody deficiency			600478	482919	-	Fabre, A., Charroux, B., Martinez-Vinson, C., Roquelaure, B., Odul, E., Sayar, E., Smith, H., Colomb, V., Andre, N., Hugot, J.-P., Goulet, O., Lacoste, C., Sarles, J., Royet, J., Levy, N., Badens, C. SKIV2L mutations cause syndromic diarrhea, or trichohepatoenteric syndrome. Am. J. Hum. Genet. 90: 689-692, 2012.
SLC11A1	SLC11A1	solute carrier family 11 member 1	Transporters	6556	ENSG00000018280	protein-coding	2	2q35			-			600266		-	-
SLC29A3	SLC29A3	solute carrier family 29 member 3	Lysosome	55315	ENSG00000198246	protein-coding	10	10q22.1	AR	Mutation in SLC29A3	SLC29A3 mutation; Histiocytosis-lymphadenopathy plus syndrome	-	mistrafficking or altered stability of the mutant proteins	612373	400532	a gly427-to-ser (G427S) substitution. Another H syndrome patient was found to be compound heterozygous for the G427S and G437R; 1309G-A transition in exon 6 of the SLC29A3 gene, resulting in a gly437-to-arg (G437R) substitution; heterozygosity for G437R and a 2-bp deletion (c.307delTT) in exon 3; homozygosity for a 1-bp deletion (1045delC) in exon 6	Molho-Pessach, V., Lerer, I., Abeliovich, D., Agha, Z., Libdeh, A. A., Broshtilova, V., Elpeleg, O., Zlotogorski, A. The H syndrome is caused by mutations in the nucleoside transporter hENT3. Am. J. Hum. Genet. 83: 529-534, 2008.
SLC35C1	SLC35C1	solute carrier family 35 member C1	Golgi	55343	ENSG00000181830	protein-coding	11	11p11.2	AR	Mutation in SLC35C1: GDP-Fucose transporter	Leukocyte adhesion deficiency type 2 (LAD2); Mild LAD type 1 features plus hh-blood group plus mental and growth retardation	-	Mutation decreases activity of protein	605881	162913	homozygous 439C-T transition in the SLC35C1 gene, resulting in an arg147-to-cys (R147C) substitution; 923C-G transversion in the SLC35C1 gene, resulting in a thr308-to-arg (T308R) substitution; c.91G-T transversion resulting in a glu31-to-ter (E31X) substitution, and a 3-bp deletion; 3-bp deletion in the SLC35C1 gene that was found in compound heterozygous state in 2 brothers with congenital diso…	Luhn, K., Wild, M. K., Eckhardt, M., Gerardy-Schahn, R., Vestweber, D. The gene defective in leukocyte adhesion deficiency II encodes a putative GDP-fucose transporter. Nature Genet. 28: 69-72, 2001
SLC37A4	SLC37A4	solute carrier family 37 member 4	Glycolysis-Gluconeogenesis-and-Pentose-Phosphate-Pathways	2542	ENSG00000137700	protein coding	11	11q23.3	AR	Mutation in G6PT1: Glucose-6-phosphate transporter 1	Glycogen storage disease, type 1b; Fasting hypoglycemia, lactic acidosis, hyperlipidemia, hepatomegaly	-	Mutation results in truncated nonfunctional protein	602671	78644; 87455	homozygosity for a gly339-to-cys (G339C) substitution; glu-355-to-ter (E355X) mutation; W118R missense mutation in the G6PT1 gene accounted for 4 of 8 mutant alleles; homozygosity for a deletion/insertion mutation of the G6PT1 gene. GCTG at nucleotides 1094-1097; G-to-A substitution within a consensus splicing donor site, which resulted in deletion of 170 bp (nucleotides 148-317); homozygous for …	Gerin, I., Veiga-da-Cunha, M., Achouri, Y., Collet, J.-F., Van Schaftingen, E. Sequence of a putative glucose 6-phosphate translocase, mutated in glycogen storage disease type Ib. FEBS Lett. 419: 235-238, 1997.
SLC46A1	SLC46A1	solute carrier family 46 member 1	Transporters	113235	ENSG00000076351	protein-coding	17	17q11.2	AR	Mutation in SLC46A1, encoding a proton coupled folate transporter	SLC46A1/PCFT deficiency causing hereditary folate malabsorbtion; Megaloblastic anaemia, failure to thrive, if untreated for prolonged periods results in mental retardation	-	mutant protein was inactive with no folate uptake activity	611672	83348	G-to-A transition in intron 2 of the SLC46A1 gene, resulting in a splice site mutation and the skipping of exon 3; homozygous 1-bp deletion (194delG) in the SLC46A1 gene; homozygous 337C-A transversion in the SLC46A1 gene, resulting in an arg113-to-ser (R113S) substitution	Qiu, A., Jansen, M., Sakaris, A., Min, S. H., Chattopadhyay, S., Tsai, E., Sandoval, C., Zhao, R., Akabas, M. H., Goldman, I. D. Identification of an intestinal folate transporter and the molecular basis for hereditary folate malabsorption. Cell 127: 917-928, 2006.
SMARCAL1	SMARCAL1	SWI/SNF related, matrix associated, actin dependent regulator of chromatin, subfamily a like 1	Chromatin-Remodeling	50485	ENSG00000138375	protein-coding	2	2q35	AR	Mutations in SMARCAL1; involved in chromatin remodeling	Schimke Immunoosseous Dysplasia, Short stature, spondiloepiphyseal dysplasia, intrauterine growth retardation, nephropathy; bacterial, viral, fungal infections; may present as SCID; bone marrow failure	-	mutations affected protein expression, stability, subcellular localization, chromatin binding, and enzymatic activity	606622	164078; 892650; 473122	homozygosity for a glu848-to-ter (E848X) nonsense mutation; arg17 to ter (R17X) and gln34 to ter (Q34X); 2 missense mutations in the SMARCAL1 gene: ile548 to asn (I548N) and arg645 to cys (R645C)	Boerkoel, C. F., Takashima, H., John, J., Yan, J., Stankiewicz, P., Rosenbarker, L., Andre, J.-L., Bogdanovic, R., Burguet, A., Cockfield, S., Cordeiro, I., Frund, S., and 19 others. Mutant chromatin remodeling protein SMARCAL1 causes Schimke immuno-osseous dysplasia. Nature Genet. 30: 215-220, 2002.
SMARCD2	SMARCD2	SWI/SNF related, matrix associated, actin dependent regulator of chromatin, subfamily d, member 2	Chromatin-Remodeling	6603	ENSG00000108604	protein-coding	17	17q23.3	AR	mutations	Specific granule deficiency 2; neutrophile specific granule deficiency			601736		homozygosity	Picard, C., Bobby Gaspar, H., Al-Herz, W., Bousfiha, A., Casanova, J.-L., Chatila, T., … Sullivan, K. E. (2018). International Union of Immunological Societies: 2017 Primary Immunodeficiency Diseases Committee Report on Inborn Errors of Immunity. Journal of Clinical Immunology, 38(1), 96–128. http://doi.org/10.1007/s10875-017-0464-9
SNX10	SNX10	sorting nexin 10	Endosome-and-Vesicles	29887	ENSG00000086300	protein-coding	7	7p15.2	AR	mutations	Osteopetrosis, autosomal recessive 8			614780		homozygosity	Picard, C., Bobby Gaspar, H., Al-Herz, W., Bousfiha, A., Casanova, J.-L., Chatila, T., … Sullivan, K. E. (2018). International Union of Immunological Societies: 2017 Primary Immunodeficiency Diseases Committee Report on Inborn Errors of Immunity. Journal of Clinical Immunology, 38(1), 96–128. http://doi.org/10.1007/s10875-017-0464-9
SP110	SP110	SP110 nuclear body protein	Interferon-Stimulated-Genes	3431	ENSG00000135899	protein-coding	2	2q37.1	AR	Mutations in nuclear body protein encoded by SP110	Hepatic veno-occlusive disease with immunodeficiency (VODI); Hepatic veno-occlusive disease; Susceptibility to Pneumocystis jiroveci pneumonia, CMV, candida; thrombocytopenia; hepatosplenomegaly; cerebrospinal leukodystropy	-	-	604457	344659	homozygous single-base deletion of 642delC (Pro214ProfsTer15) in exon 5; homozygous for a 1-bp deletion, 40delC (Gln14SerfsTer25), in exon 2; C/T in exon 11 (rs3948464), a nonsynonymous change in which the C allele encodes ser425 and the T allele encodes leu425. The most common allele (C) was transmitted more often than expected to affected offspring. The other 2 SNPs were a T/C change in intron …	B., Bell, C. G., Mullan, G., Taylor, P. J., Sarris, M., Wang, J., Donald, J. A., Kirk, E. P., Ziegler, J. B., Salzer, U., McDonald, G. B., Wong, M., Lindemann, R., Buckley, M. F. Mutations in the gene encoding the PML nuclear body protein Sp110 are associated with immunodeficiency and hepatic veno-occlusive disease. Nature Genet. 38: 620-622, 2006.
SPINK5	SPINK5			11005	ENSG00000133710	protein-coding	5	5q32	AR	Mutations in SPINK5 resulting in lack of the serine protease inhibitor LEKTI, expressed in epithelial cells	Comel-Netherton syndrome; Congenital ichthyosis, bamboo hair, atopic diathesis, increased bacterial infections, failure to thrive	-	-	605010	78578	C-to-T transition in exon 25 of the SPINK5 gene that converted codon 790 from CGA (arg) to TGA (stop); A-to-T transversion at the 3-prime end of intron 4; single nucleotide insertion in exon 26, converting a run of 10 adenines to a run of 11, with resulting frameshift and premature termination codon 4; missense change, glu420-to-lys	Chavanas, S., Bodemer, C., Rochat, A., Hamel-Teillac, D., Ali, M., Irvine, A. D., Bonafe, J.-L., Wilkinson, J., Taieb, A., Barrandon, Y., Harper, J. I., de Prost, Y., Hovnanian, A. Mutations in SPINK5, encoding a serine protease inhibitor, cause Netherton syndrome. Nature Genet. 25: 141-142, 2000.
SRP54	SRP54	signal recognition particle 54	Endoplasmic-Reticulum	6729	ENSG00000100883	protein-coding	14	14q13.2			Shwachman-diamond syndrome			604857		-	Picard, C., Bobby Gaspar, H., Al-Herz, W., Bousfiha, A., Casanova, J.-L., Chatila, T., … Sullivan, K. E. (2018). International Union of Immunological Societies: 2017 Primary Immunodeficiency Diseases Committee Report on Inborn Errors of Immunity. Journal of Clinical Immunology, 38(1), 96–128. http://doi.org/10.1007/s10875-017-0464-9
STAT1	STAT1	signal transducer and activator of transcription 1	Intracellular-Signaling	6772	ENSG00000115415	protein-coding	2	2q32.2	AR or AD	Mutation in STAT1 (lost of function); Mutations of STAT1; (c) gain-of-function mutations in STAT1	STAT1 deficiency (AD form), AD; Susceptibility to Mycobacteria, Salmonella; STAT1 deficiency, AR; Severe viral infections Mycobacterial infection; "STAT1 gain-of-function, AD; CMC Various fungal, bacterial and viral (HSV) infections Auto-immunity (Thyroiditis, diabetes, cytopenia) Enteropathy"; Chronic mucocutaneous candidiasis (CMC)	Mutation resulted In one patient developing SLE	Protein function significantly decreased	600555	862387; 462438; 481620	heterozygous T-to-C substitution at nucleotide 2116 of the STAT1 gene, resulting in a leu706-to-ser (L706S) substitution; homozygous 2-nucleotide deletion (of AG) in exon 20 of the STAT1 gene at position 1754, 1755, 1756, or 1757, which they designated 1757-1758delAG; homozygous nucleotide substitution (T to C) in exon 20 of the STAT1 gene, resulting in substitution of a proline for a leucine at …	Dupuis, S., Dargemont, C., Fieschi, C., Thomassin, N., Rosenzweig, S., Harris, J., Holland, S. M., Schreiber, R. D., Casanova, J.-L. Impairment of mycobacterial but not viral immunity by a germline human STAT1 mutation. Science 293: 300-303, 2001.
STAT2	STAT2	signal transducer and activator of transcription 2	Intracellular-Signaling	6773	ENSG00000170581	protein-coding	12	12q13.3	AR	Mutations of STAT2	STAT2 deficiency; Severe viral infections (disseminated vaccine-strain measles)	-	mutations result in reduced or undetectable proteins	600556	904009	omozygous G-to-C transversion (c.381+5G-C) in the STAT2 gene, predicted to destroy the donor splice site of intron 4; homozygous c.1836C-A transversion in the STAT2 gene, resulting in a cys612-to-ter (C612X) substitution	Hambleton, S., Goodbourn, S., Young, D. F., Dickinson, P., Mohamad, S. M. B., Valappil, M., McGovern, N., Cant, A. J., Hackett, S. J., Ghazal, P., Morgan, N. V., Randall, R. E. STAT2 deficiency and susceptibility to viral illness in humans. Proc. Nat. Acad. Sci. 110: 3053-3058, 2013
STAT3	STAT3	signal transducer and activator of transcription 3	Intracellular-Signaling	6774	ENSG00000168610	protein-coding	17	17q21.2	AD	Dominant-negative heterozygous mutations in signal transducer and activator of transcription STAT3; Mutations in STAT3, encoding Signal Transducer and activator 3	HIES (Job or Buckley Syndrome), AD (Often de novo mutation); Distinctive facial features (broad nasal bridge), bacterial infections (boils and pulmonary abscesses, pneumatoceles) due to S. aureus, aspergillus, Pneumocystis jirovecii; eczema, mucocutaneous candidiasis, hyperextensible joints, osteoporosis and bone fractures, scoliosis, retention of primary teeth, aneurysm formation; STAT3 GOF muta…	-	mutant proteins had increased basal transcriptional activity and increased activity in response to cytokines compared to wildtype, consistent with a gain of function	102582	43995; 863232	heterozygosity for a 3-bp deletion (1387delGTG); heterozygosity for a 1144C-T transition in the STAT3 gene, resulting in an arg382-to-trp (R382W) substitution; heterozygosity for a 1145G-A transition in the STAT3 gene, resulting in an arg382-to-gln (R382Q)	Minegishi, Y., Saito, M., Tsuchiya, S., Tsuge, I., Takada, H., Hara, T., Kawamura, N., Ariga, T., Pasic, S., Stojkovic, O., Metin, A., Karasuyama, H. Dominant-negative mutations in the DNA-binding domain of STAT3 cause hyper-IgE syndrome. Nature 448: 1058-1062, 2007.
STAT5B	STAT5B	signal transducer and activator of transcription 5B	Intracellular-Signaling	6777	ENSG00000173757	protein-coding	17	17q21.2	AR	Mutations in STAT5B signal transducer and transcription factor, essential for normal signaling from IL-2 and 15, key growth factors for T and NK cells, as well as other cytokines	STAT5b deficiency; Growth-hormone insensitive dwarfism, dysmorphic features, eczema, lymphocytic interstitial pneumonitis, autoimmunity	-	-	604260	343379	homozygosity for a G-to-C transversion in exon 15 of the STAT5B gene, result in an ala630-to-pro (A630P) substitution; 1-bp insertion (1191insG) in exon 10 of the STAT5B gene, resulting in an asp398-to-glu (N398E) substitution; 1-bp insertion (1102insC) in the STAT5b gene	Kofoed, E. M., Hwa, V., Little, B., Woods, K. A., Buckway, C. K., Tsubaki, J., Pratt, K. L., Bezrodnik, L., Jasper, H., Tepper, A., Heinrich, J. J., Rosenfeld, R. G. Growth hormone insensitivity associated with a STAT5b mutation. New Eng. J. Med. 349: 1139-1147, 2003.
STIM1	STIM1	stromal interaction molecule 1	Endoplasmic-Reticulum	6786	ENSG00000167323	protein-coding	11	11p15.4	AR or AD	Mutations in STIM1, a stromal interaction molecule 1	STIM1 deficiency; Autoimmunity, anhydrotic ectodermal dysplasia, non-progressive myopathy	-	no STIM1 protein was detected	605921	440575; 98050; 350028	homozygous 1-bp insertion (380_381insA) in exon 3; homozygous splice site mutation at the -1 position of exon 8 (1538-1G-A); C-to-T transition at nucleotide 1285 in exon 10 resulting in an arg429-to-cys (R429C) substitution; heterozygous 251A-G transition in the STIM1 gene, resulting in an asp84-to-gly (D84G) substitution	Byun, M., Abhyankar, A., Lelarge, V., Plancoulaine, S., Palanduz, A., Telhan, L., Boisson, B., Picard, C., Dewell, S., Zhao, C., Jouanguy, E., Feske, S., Abel, L., Casanova, J.-L. Whole-exome sequencing-based discovery of STIM1 deficiency in a child with fatal classic Kaposi sarcoma. J. Exp. Med. 207: 2307-2312, 2010.
STK4	STK4	serine/threonine kinase 4	Immune-Signaling	6789	ENSG00000101109	protein-coding	20	20q13.12	AR	Mutations in STK4 – a serine/threonine kinase	CVID, Recurrent bacterial, viral, and candidal infections; intermittent neutropenia; EBV-driven lymphoproliferation; lymphoma; Congenital heart disease, autoimmune cytopenias; HPV infection; T-cell immunodeficiency, recurrent infections, autoimmunity, and cardiac malformations	-	-	604965	766857	349C-T transition in exon 4 of the STK4 gene, resulting in an arg117-to-ter (R117X) substitution; homozygous 1-bp deletion (1103T) in the STK4 gene that created a frameshift mutation at codon 368 followed by a contiguous nonsense codon (369X); homozygous 750G-A substitution in exon 7 of the STK4 gene, resulting in a trp250-to-ter (W250X);	Nehme, N. T., Schmid, J. P., Debeurme, F., Andre-Schmutz, I., Lim, A., Nitschke, P., Rieux-Laucat, F., Lutz, P., Picard, C., Mahlaoui, N., Fischer, A., de Saint Basile, G. MST1 mutations in autosomal recessive primary immunodeficiency characterized by defective naive T-cell survival. Blood 119: 3458-3468, 2012.
STN1	STN1	STN1, CST complex subunit	Nucleus-and-Nucleolus	79991	ENSG00000107960	protein-coding	10	10q24.33	AR	Mutations promote telomere dysfunction by decreased the stability of STN1 and reducing ability of STN1 to interact with DNA polymerase-alpha	Cerebroretinal microangiopathy with calcifications and cysts 2			613128		-	Picard, C., Bobby Gaspar, H., Al-Herz, W., Bousfiha, A., Casanova, J.-L., Chatila, T., … Sullivan, K. E. (2018). International Union of Immunological Societies: 2017 Primary Immunodeficiency Diseases Committee Report on Inborn Errors of Immunity. Journal of Clinical Immunology, 38(1), 96–128. http://doi.org/10.1007/s10875-017-0464-9
STX11	STX11	syntaxin 11	Endosome-and-Vesicles	8676	ENSG00000135604	protein-coding	6	6q24.2	AR	Mutations in STX11, required for secretory vesicle fusion with the cell membrane	Syntaxin 11 deficiency, (FHL4); Fever, HSMG, HLH, Cytopenias,	-	Mutation caused significantly decreased protein level	605014	350245	homozygous deletion of 5 nucleotides (369_370delAG, 374_376delCGC) in exon 2; C-to-T transition at nucleotide position 802 of the STX11 gene that resulted in premature termination at gln268 (Q268X); c.173T-C transition in the STX11 gene, resulting in a leu58-to-pro (L58P) substitution	ur Stadt, U., Schmidt, S., Kasper, B., Beutel, K., Diler, A. S., Henter, J. I., Kabisch, H., Schneppenheim, R., Nurnberg, P., Janka, G., Hennies, H. C. Linkage of familial hemophagocytic lymphohistiocytosis (FHL) type-4 to chromosome 6q24 and identification of mutations in syntaxin 11. Hum. Molec. Genet. 14: 827-834, 2005.
STXBP2	STXBP2	syntaxin binding protein 2	Endosome-and-Vesicles	6813	ENSG00000076944	protein-coding	19	19p13.2	AR or AD	Mutations in STXBP2, required for secretory vesicle fusion with the cell membrane	STXBP2 / Munc18-2 deficiency (FHL5); Fever, HSMG, HLH, Cytopenias,	-	decreased protein expression and function	601717	416514	1430C-T transition in exon 16 of the STXBP2 gene, resulting in a pro477-to-leu (P477L) substitution; homozygosity for a 3-bp deletion (693delGAT) in exon 9 of the STXBP2 gene, resulting in deletion of ile232 at a conserved residue.; G-to-C transversion at the splice acceptor site in intron 14 of the STXBP2 gene (1247-1G-C);	zur Stadt, U., Rohr, J., Seifert, W., Koch, F., Grieve, S., Pagel, J., Strauss, J., Kasper, B., Nurnberg, G., Becker, C., Maul-Pavicic, A., Beutel, K., Janka, G., Griffiths, G., Ehl, S., Hennies, H. C. Familial hemophagocytic lymphohistiocytosis type 5 (FHL-5) is caused by mutations in Munc18-2 and impaired binding to syntaxin 11. Am. J. Hum. Genet. 85: 482-492, 2009.
TADA2A	TADA2A	transcriptional adaptor 2A	General-Transcription	6871	ENSG00000277104	protein-coding	17	17q12			-			602276		-	-
TAOK2	TAOK2	TAO kinase 2	Intracellular-Signaling	9344	ENSG00000149930	protein-coding	16	16p11.2	-	-	Impaired T-cell Activation; Generalized verrucosis (GV) is a chronic and progressive cutaneous human papillomavirus (HPV) infection resulting in multiple warts and associated with acquired or genetic immune defects	-	-	613199	440576	homozygous missense variant, c.2098C>T (p.R700C) in the TAOK2 gene, segregating with the disease phenotype in the family.	-
TAP1	TAP1	transporter 1, ATP binding cassette subfamily B member	MHC-Class-ONE	6890	ENSG00000168394	protein-coding	6	6p21.32	AR	Mutations in TAP1, gene, causing MHC class I non-expression	CVID, Vasculitis; pyoderma gangrenosum; Bare lymphocyte syndrome	-	-	170260	864748; 346868	A-to-G transition at nucleotide 1069 in the PSF1 gene, changing isoleucine-333 to valine; A-to-G transition at nucleotide 1982 in segment 8 of the PSF1 gene, replacing asp-637 with glycine; G-to-A transition at basepair 536 in intron 1;	Colonna, M., Bresnahan, M., Bahram, S., Strominger, J. L., Spies, T. Allelic variants of the human putative peptide transporter involved in antigen processing. Proc. Nat. Acad. Sci. 89: 3932-3936, 1992.
TAP2	TAP2	transporter 2, ATP binding cassette subfamily B member	MHC-Class-ONE	6891	ENSG00000204267	protein-coding	6	6p21.32	AR	Mutations in TAP2, gene, causing MHC class I non-expression	CVID, Vasculitis; pyoderma gangrenosum; Bare lymphocyte syndrome; Wegener-like granulomatosis	-	Deficient expression of protein	170261	346868	A-to-G transition of nucleotide 1231 in fragment 8 resulted in substitution of ile-379 by valine; G-to-A transition at nucleotide 2089 changed alanine-665 to threonine; C-to-T transition at nucleotide 2155 creating a premature stop codon replacing gln687; C-to-T change in the TAP2 gene, resulting in an arg253-to-stop substitution	Colonna, M., Bresnahan, M., Bahram, S., Strominger, J. L., Spies, T. Allelic variants of the human putative peptide transporter involved in antigen processing. Proc. Nat. Acad. Sci. 89: 3932-3936, 1992.
TAPBP	TAPBP	TAP binding protein	MHC-Class-ONE	6892	ENSG00000231925	protein-coding	6	6p21.32	AR	Mutations in TAPBP (tapasin) gene, causing MHC class I non-expression	CVID, Vasculitis; pyoderma gangrenosum, Bare lymphocyte syndrome	-	-	601962	346868	Alu-mediated 7.4-kb deletion, encompassing exons 4 through 7	Yabe, T., Kawamura, S., Sato, M., Kashiwase, K., Tanaka, H., Ishikawa, Y., Asao, Y., Oyama, J., Tsuruta, K., Tokunaga, K., Tadokoro, K., Juji, T. A subject with a novel type I bare lymphocyte syndrome has tapasin deficiency due to deletion of 4 exons by Alu-mediated recombination. Blood 100: 1496-1498, 2002.
TARBP2	TARBP2	TARBP2, RISC loading complex RNA binding subunit	MicroRNA-Processing	6895	ENSG00000139546	protein coding	12	12q13.13			Increased susceptibility to HIV-1 infections			605053		dsRNA elements made during acute replication of HIV-1 in astrocytes triggers PKR activation and the specific inhibition of HIV-1 protein translation; heightened PKR response results from relatively low levels of the cellular antagonist of PKR, the TAR RNA binding protein (TRBP); ncreasing the expression of TRBP in astrocytes restored acute virus production to levels comparable to those observed i…	-
TAZ	TAFAZZIN	tafazzin	Mitochondria-General	6901	ENSG00000102125	protein-coding	X	Xq28	XL	Mutation in Tafazzin (TAZ) gene: Abnormal lipid structure of mitochondrial membrane, defective carnitine metabolism	Barth Syndrome; Cardiomyopathy, myopathy, growth retardation	-	-	300394	107893	G-to-A transition at position -1 at the 3-prime end of intron 2 of the Barth syndrome gene (nucleotide position 527-1 of their cDNA); C-to-G transversion at nucleotide position 441 of their cDNA, resulting in a tyr51-to-ter (Y51X) substitution; G-to-C transversion in the last nucleotide of intron 2 (cDNA nucleotide 527-1); 1-bp insertion in exon 7, after cDNA nucleotide 868, introducing a framesh…	Bione, S., D'Adamo, P., Maestrini, E., Gedeon, A. K., Bolhuis, P. A., Toniolo, D. A novel X-linked gene, G4.5.(sic) is responsible for Barth syndrome. Nature Genet. 12: 385-389, 1996.
TBK1	TBK1	TANK binding kinase 1	Pattern-Recognition-Receptors	29110	ENSG00000183735	protein-coding	12	12q14.2	AD	(c) Mutations of TBK1	TBK1 deficiency; Herpes simplex virus 1 encephalitis	-	-	604834	766783; 4027	heterozygous 4-bp deletion (c.1343_1346delAATT, NM_013254.3) in the TBK1 gene, resulting in a frameshift and premature termination (Ile450LysfsTer15); heterozygous 2-bp deletion (c.1434_1435delTG, NM_013254.3) in the TBK1 gene, resulting in a frameshift and premature termination (Val479GlufsTer4); heterozygous c.2138+2T-C transition (c.2138+2T-C, NM_013254.3) in the TBK1 gene, resulting in an in-…	Freischmidt, A., Wieland, T., Richter, B., Ruf, W., Schaeffer, V., Muller, K., Marroquin, N., Nordin, F., Hubers, A., Weydt, P., Pinto, S., Press, R., and 28 others. Haploinsufficiency of TBK1 causes familial ALS and fronto-temporal dementia. Nature Neurosci. 18: 631-636, 2015.
TBX1	TBX1	T-box 1	Transcription-Factors	6899	ENSG00000184058	protein-coding	22	22q11.21	AD	Contiguous gene deletion in chromosome 22q11.2 or mutation of a gene within this deletion region, TBX1, encoding a transcription factor critical for development of thymus and adjacent embryonic structures	DiGeorge syndrome, De novo haplo-insufficiency (majority) or AD; phenocopies may have other as yet undefined genetic lesion, Hypoparathyroidism, conotruncal cardiac malformation, velopalatal insufficiency, abnormal facies, intellectual disability and other abnormalities; often with 3 Mb interstitial deletion in 22q11.2 (or rarely with intragenic mutation of TBX1, deletion in 10p)	-	mutation results in truncated proteins	602054	865207; 4297; 65085;	443T-A transversion in the TBX1 gene, predicted to result in a phe148-to-tyr (F148Y) substitution; 928G-A transition in the TBX1 gene, predicted to result in a gly310-to-ser (G310S) substitution; heterozygous 1-bp deletion, 1223delC, in the TBX1 gene	Yagi, H., Furutani, Y., Hamada, H., Sasaki, T., Asakawa, S., Minoshima, S., Ichida, F., Joo, K., Kimura, M., Imamura, S., Kamatani, N., Momma, K., Takao, A., Nakazawa, M., Shimizu, N., Matsuoka, R. Role of TBX1 in human del22q11.2 syndrome. Lancet 362: 1366-1373, 2003.
TCF3	TCF3	transcription factor 3	Transcription-Factors	6929	ENSG00000071564	protein-coding	19	19p13.3	AD	Mutations in TCF3; a transcription factor required for control of B cell development	E47 transcription factor deficiency; Recurrent bacterial infections	-	-	147141	934753	heterozygous c.1663G-A transition in exon 18b, which is specific to the E47 isoform of the TCF3 gene, resulting in a glu555-to-lys (E555K) substitution	Boisson, B., Wang, Y.-D., Bosompem, A., Ma, C. S., Lim, A., Kochetkov, T., Tangye, S. G., Casanova, J.-L., Conley, M. E. A recurrent dominant negative E47 mutation causes agammaglobulinemia and BCR- B cells. J. Clin. Invest. 123: 4781-4785, 2013.
TCIRG1	TCIRG1	T-cell immune regulator 1, ATPase H+ transporting V0 subunit a3	Lysosome	10312	ENSG00000110719	protein-coding	11	11q13.2	AR	-	-	-	-	604592	376708	-	-
TCN2	TCN2	transcobalamin 2	Transporters	6948	ENSG00000185339	protein-coding	22	22q12.2	AR	Mutation in TCN2; encoding a transporter of cobalamin into blood cells	Transcobalamin 2 (TCN2) deficiency; Megaloblastic anaemia, pancytopaenia, if untreated for prolonged periods results in mental retardation	-	-	613441	137976	heterozygosity for a gross deletion of the TCN2 maternal allele and a 4-bp deletion; G-to-C transversion at base position 775, resulting in a pro259-to-arg (P259R) mutation; A-to-T transversion in intron 4 of the TCN2 gene	Li, N., Rosenblatt, D. S., Kamen, B. A., Seetharam, S., Seetharam, B. Identification of two mutant alleles of transcobalamin II in an affected family. Hum. Molec. Genet. 3: 1835-1840, 1994.
TECR	TECR	trans-2,3-enoyl-CoA reductase	Endoplasmic-Reticulum	9524	ENSG00000099797	protein-coding	19	19p13.12			-			610057		-	-
TERC	TERC	telomerase RNA component	Nucleus-and-Nucleolus	7012	ENSG00000270141	ncRNA	3	3q26.2	AD	Mutation in TERC encoding telomerase RNA component	DKC due to TERC deficiency; Reticular hyperpigmentation of the skin, dystrophic nails, osteoporosis premalignant leukokeratosis of the oral mucosa, palmar hyperkeratosis, anemia, pancytopenia. May present as HHS	-	-	602322	338831; 766536; 8063	821-bp deletion on chromosome 3q that removes the 3-prime 74 basepairs of TERC; C-to-G substitution at nucleotide 408; AG substitution at nucleotides 107 to 108 of the TERC gene. This mutation was present in all affected family members; 72C-G transversion; 4-bp deletion (110-113GACT)	Vulliamy, T., Marrone, A., Goldman, F., Dearlove, A., Bessler, M., Mason, P. J., Dokal, I. The RNA component of telomerase is mutated in autosomal dominant dyskeratosis congenita. Nature 413: 432-435, 2001.
TERT	TERT	telomerase reverse transcriptase	Pro-Proliferation	7015	ENSG00000164362	protein-coding	5	5p15.33	AD or AR	Mutation in TERT encoding telomerase reverse transcriptase	DKC due to TERT deficiency; Reticular hyperpigmentation of the skin, dystrophic nails, osteoporosis premalignant leukokeratosis of the oral mucosa, palmar hyperkeratosis, anemia, pancytopenia. AD version is milder than the AR version which can resemble HHS	-	-	187270	321462; 8063; 462793; 766531	heterozygosity for an ala202-to-thr missense mutation (A202T) in exon 2; heterozygosity for a his412-to-tyr missense mutation (H412Y) in exon 2; heterozygosity for a val694-to-met missense mutation (V694M) in exon 5; tyr772-to-cys missense mutation (Y772C) in exon 7; heterozygosity for a val1090-to-met missense mutation (V1090M) in exon 15	Yamaguchi, H., Calado, R. T., Ly, H., Kajigaya, S., Baerlocher, G. M., Chanock, S. J., Lansdorp, P. M., Young, N. S. Mutations in TERT, the gene for telomerase reverse transcriptase, in aplastic anemia. New Eng. J. Med. 352: 1413-1424, 2005.
TFRC	TFRC	transferrin receptor	Endosome-and-Vesicles	7037	ENSG00000072274	protein coding	3	3q29			Combined immunodeficiency			190010	141668	homozygous p.Tyr20His substitution in transferrin receptor 1 (TfR1	-
TGFBR1	TGFBR1	transforming growth factor beta receptor 1	General-Cell-Surface	7046	ENSG00000106799	protein-coding	9	9q22.33			-			190181		-	-
TGFBR2	TGFBR2	transforming growth factor beta receptor 2	General-Cell-Surface	7048	ENSG00000163513	protein-coding	3	3p24.1			-			190182		-	-
THBD	THBD	thrombomodulin	Immune-Cell-Surface	7056	ENSG00000178726	protein-coding	20	20p11.21	AD	THBD: Regulates complement and coagulant activation	Thrombomodulin; aHUS	-	-	188040	348286; 414541	a heterozygous 1456G-T transversion in the THBD gene, resulting in an asp468-to-tyr (D468Y) substitution; a heterozygous 127G-A mutation in the THBD gene, resulting in an ala25-to-thr (A25T) substitution;	Nakazawa, F., Koyama, T., Saito, T., Shibakura, M., Yoshinaga, H., Chung, D. H., Kamiyama, R., Hirosawa, S. Thrombomodulin with the Asp468Tyr mutation is expressed on the cell surface with normal cofactor activity for protein C activation. Brit. J. Haemat. 106: 416-420, 1999.
TICAM1	TICAM1	toll like receptor adaptor molecule 1	Pattern-Recognition-Receptors	148022	ENSG00000127666	protein-coding	19	19p13.3	AD/AR	(c) Mutations of TRIF, also called TICAM1	TRIF deficiency; Herpes simplex virus 1 encephalitis	-	-	607601	766783	homozygous 421C-T transition in the TRIF gene, resulting in a premature termination codon, arg141 to ter (R141X); heterozygous 557C-T transition in the TRIF gene, resulting in a ser186-to-leu (S186L) substitution	Sancho-Shimizu, V., Perez de Diego, R., Lorenzo, L., Halwani, R., Alangari, A., Israelsson, E., Fabrega, S., Cardon, A., Maluenda, J., Tatematsu, M., Mahvelati, F., Herman, M. {and 22 others}: Herpes simplex encephalitis in children with autosomal recessive and dominant TRIF deficiency. J. Clin. Invest. 121: 4889-4902, 2011.
TINF2	TINF2	TERF1 interacting nuclear factor 2	Nucleus-and-Nucleolus	26277	ENSG00000092330	protein-coding	14	14q12	AD	Mutation in TINF2 encoding telomerase interacting factor 2	DKC due to TINF2 deficiency; Reticular hyperpigmentation of the skin, dystrophic nails, osteoporosis premalignant leukokeratosis of the oral mucosa, palmar hyperkeratosis, anemia, pancytopenia. May present as HHS	-	-	604319	338831; 231230	heterozygosity for a A-to-G transition in exon 6 of the TINF2 gene (Ex6+234A-G) that resulted in a lys-to-glu substitution at codon 280 (K280E); heterozygosity for a G-to-A transition in exon 6 of the TINF2 gene (Ex6+241G-A) that resulted in an arg282-to-his (R282H) amino acid substitution; C-to-A transversion in exon 6 of the TINF2 gene (Ex6+240C-A) that resulted in an arg282-to-ser substitution…	Savage, S. A., Giri, N., Baerlocher, G. M., Orr, N., Lansdorp, P. M., Alter, B. P. TINF2, a component of the shelterin telomere protection complex, is mutated in dyskeratosis congenita. Am. J. Hum. Genet. 82: 501-509, 2008.
TIRAP	TIRAP	TIR domain containing adaptor protein	Pattern-Recognition-Receptors	114609	ENSG00000150455	protein-coding	11	11q24.2		specific leucine substitution	Bacteremia, protection against; Malaria, protection against; Pneumococcal disease, invasive, protection against; Tuberculosis, protection against			606252		heterozygosity	Picard, C., Bobby Gaspar, H., Al-Herz, W., Bousfiha, A., Casanova, J.-L., Chatila, T., … Sullivan, K. E. (2018). International Union of Immunological Societies: 2017 Primary Immunodeficiency Diseases Committee Report on Inborn Errors of Immunity. Journal of Clinical Immunology, 38(1), 96–128. http://doi.org/10.1007/s10875-017-0464-9
TLR3	TLR3	toll like receptor 3	Pattern-Recognition-Receptors	7098	ENSG00000164342	protein-coding	4	4q35.1	AD/AR	(b) Mutations of TLR3	TLR3 deficiency; Herpes simplex virus 1 encephalitis	-	-	603029	416638	heterozygosity for a 1660C-T transition in the TLR3 gene, resulting in a pro554-to-ser (P554S) substitution; leu412-to-phe (L412F) ;	Sironi, M., Biasin, M., Cagliani, R., Forni, D., De Luca, M., Saulle, I., Caputo, S. L., Mazzotta, F., Macias, J., Pineda, J. A., Caruz, A., Clerici, M. A common polymorphism in TLR3 confers natural resistance to HIV-1 infection. J. Immun. 188: 818-823, 2012.
TMC6	TMC6	transmembrane channel like 6	Unknown	11322	ENSG00000141524	protein-coding	17	17q25.3	AR	Mutations of TMC6	EVER1 deficiency; HPV (group B1) infections and cancer of the skin (typical EV)	-	-	605828	41831	C-to-T transition of nucleotide 280 in the TMC6 cDNA, predicted to cause a nonsense change, arg94 to ter (R94X); 1726G-T transversion in the TMC6 gene, resulting in a glu576-to-ter (E576X) mutation; eterozygosity for mutations in the TMC6 gene: a 744C-A transversion in exon 8, resulting in a tyr248-to-ter mutation (Y248X);	Ramoz, N., Rueda, L.-A., Bouadjar, B., Montoya, L.-S., Orth, G., Favre, M. Mutations in two adjacent novel genes are associated with epidermodysplasia verruciformis. Nature Genet. 32: 579-581, 2002.
TMC8	TMC8	transmembrane channel like 8	Transporters	147138	ENSG00000167895	protein-coding	17	17q25.3	AR	Mutations of TMC8	EVER2 deficiency; HPV (group B1) infections and cancer of the skin (typical EV)	-	-	605829	41831	754 or 755T in the TMC8 gene, which led to a frameshift mutation and termination of the protein at codon 283; homozygous 1084G-T transversion in the TMC8 gene that caused the nonsense mutation glu362-to-ter (E362X)	Ramoz, N., Rueda, L.-A., Bouadjar, B., Montoya, L.-S., Orth, G., Favre, M. Mutations in two adjacent novel genes are associated with epidermodysplasia verruciformis. Nature Genet. 32: 579-581, 2002.
TMEM173	TMEM173	transmembrane protein 173	Pattern-Recognition-Receptors	340061	ENSG00000184584	protein-coding	5	5q31.2	AD	TMEM173 encoding for STIMULATOR OF INTERFERON GENES	STING--associated vasculopathy, infantile-onset; Severe infantile-onset autoinfammatory vasculopathy,	-	mutant protein was decreased compared to wildtype,	612374	863159	c.461A-G transition in exon 5 of the TMEM173 gene, resulting in an asn154-to-ser (N154S) substitution; c.463G-A transition in exon 5 of the TMEM173 gene, resulting in a val155-to-met (V155M) substitution; c.439G-C transversion in exon 5 of the TMEM173 gene, resulting in a val147-to-leu (V147L) substitution	Liu, Y., Jesus, A. A., Marrero, B., Yang, D., Ramsey, S. E., Montealegre Sanchez, G. A., Tenbrock, K., Wittkowski, H., Jones, O. Y., Kuehn, H. S., Lee, C.-C. R., DiMattia, M. A., and 40 others. Activated STING in a vascular and pulmonary syndrome. New Eng. J. Med. 371: 507-518, 2014.
TNFAIP3	TNFAIP3	TNF alpha induced protein 3	Pattern-Recognition-Receptors	7128	ENSG00000118503	protein-coding	6	6q23.3	AD	-	Primary immune thrombocytopenia (ITP); Autoinflammatory syndrome, familial, Behcet-like	-	-	191163	898541	rs10499194 may be a protective factor for susceptibility and corticosteroid sensitivity in ITP patients	-
TNFRSF11A	TNFRSF11A	TNF receptor superfamily member 11a	Immune-Cell-Surface	8792	ENSG00000141655	protein-coding	18	18q21.33	AD	-	Osteolysis ; Paget disease of bone	-	-	603499	96593; 865274; 436770	18-BP DUP, NT84; arg170-to-gly (R170G) substitution in an extracellular cysteine-rich region; cys175-to-arg (C175R) substitution in an extracellular cysteine-rich region, and the first patient also had a 385C-T transition, resulting in an arg129-to-cys (R129C)	-
TNFRSF13B	TNFRSF13B	TNF receptor superfamily member 13B	Immune-Cell-Surface	23495	ENSG00000240505	protein-coding	17	17p11.2	AD or AR	Mutations in TNFRSF13B (TACI); a TNF receptor family member found on B cells and is a receptor for BAFF and APRIL	TACI deficiency; Variable clinical expression	-	mutant protein was expressed on the surface, but was unable to bind the ligand BAFF	604907	461704; 372182; 893365	heterozygous 310T-C transition in exon 3 of the TNFRSF13B gene that resulted in a cys104-to-arg (C104R) substitution; heterozygous 542C-A transversion in exon 4 of the TNFRSF13B gene that resulted in an ala181-to-glu (A181E) substitution; 605G-A transition in exon 4	Castigli, E., Wilson, S. A., Garibyan, L., Rachid, R., Bonilla, F., Schneider, L., Geha, R. S. TACI is mutant in common variable immunodeficiency and IgA deficiency. Nature Genet. 37: 829-834, 2005.
TNFRSF13C	TNFRSF13C	TNF receptor superfamily member 13C	Immune-Cell-Surface	115650	ENSG00000159958	protein-coding	22	22q13.2	AR	Mutations in TNFRSF13C (BAFF-R); a TNF receptor family member found on B cells and is a receptor for BAFF	BAFF receptor deficiency; Variable clinical expression	Gene incodes BAFF which is increased in patients with SLE	protein loss of function	606269	462089	homozygous 24-bp in-frame deletion (del89_96) in exon 2 of the TNFRSF13C gene, resulting in the removal of a stretch of 8 hydrophobic amino acids from the transmembrane region	Warnatz, K., Salzer, U., Rizzi, M., Fischer, B., Gutenberger, S., Bohm, J., Kienzler, A.-K., Pan-Hammarstrom, Q., Hammarstrom, L., Rakhmanov, M., Schlesier, M., Grimbacher, B., Peter, H.-H., Eibel, H. B-cell activating factor receptor deficiency is associated with an adult-onset antibody deficiency syndrome in humans. Proc. Nat. Acad. Sci. 106: 13945-13950, 2009.
TNFRSF1A	TNFRSF1A	TNF receptor superfamily member 1A	Pro-Apoptosis	7132	ENSG00000067182	protein-coding	12	12p13.31	AD	Mutations of TNFRSF1A (resulting in increased TNF inflammatory signaling)	(TNF receptor-associated periodic syndrome (TRAPS); Recurrent fever, serositis, rash, and ocular or joint inflammation	-	-	191190	226899; 893404; 766642	G-to-A transition in the TNFRSF1A gene, resulting in the substitution of tyrosine for cysteine at residue 33; G-to-T transversion in the TNFRSF1A gene, leading to the substitution of phenylalanine for cysteine at residue 52; mutation at nucleotide 349, resulting in the substitution of arginine for cysteine at residue 88	McDermott, M. F., Aksentijevich, I., Galon, J., McDermott, E. M., Ogunkolade, B. W., Centola, M., Mansfield, E., Gadina, M., Karenko, L., Pettersson, T., McCarthy, J., Frucht, D. M., and 21 others. Germline mutations in the extracellular domains of the 55 kDa TNF receptor, TNFR1, define a family of dominantly inherited autoinflammatory syndromes. Cell 97: 133-144, 1999.
TNFRSF4	TNFRSF4	TNF receptor superfamily member 4	Immune-Cell-Surface	7293	ENSG00000186827	protein-coding	1	1p36.33	AR	Defects in OX40 (TNFRSF4) encoding a co-stimulatory molecule expressed on activated T cells	CVID, Kaposi’s sarcoma; impaired immunity to HHV8	OX40 deficiency correlated in SLE	-	600315	816383	homozygosity for a c.193C-T transition in the TNFRSF4 gene, resulting in an arg65-to-cys (R65C) substitution	Byun, M., Ma, C. S., Akcay, A., Pedergnana, V., Palendira, U., Myoung, J., Avery, D. T., Liu, Y., Abhyankar, A., Lorenzo, L., Schmidt, M., Lim, H. K., and 17 others. Inherited human OX40 deficiency underlying classic Kaposi sarcoma of childhood. J. Exp. Med. 210: 1743-1759, 2013.
TNFSF10	TNFSF10	TNF superfamily member 10	Pro-Apoptosis	8743	ENSG00000121858	protein coding	3	3q26.31			granulocytic myeloid-derived suppressor cellsfrequency was inversely correlated with plasmatic level of TRAIL			603598		-	-
TNFSF11	TNFSF11	TNF superfamily member 11	Secreted-Immune	8600	ENSG00000120659	protein-coding	13	13q14.11	AR	mutations	Osteopetrosis, autosomal recessive 2			602642		homozygosity	Picard, C., Bobby Gaspar, H., Al-Herz, W., Bousfiha, A., Casanova, J.-L., Chatila, T., … Sullivan, K. E. (2018). International Union of Immunological Societies: 2017 Primary Immunodeficiency Diseases Committee Report on Inborn Errors of Immunity. Journal of Clinical Immunology, 38(1), 96–128. http://doi.org/10.1007/s10875-017-0464-9
TNFSF12	TNFSF12	TNF superfamily member 12	Pro-Apoptosis	8742	ENSG00000239697	protein-coding	17	17p13.1	AD	Mutations in a cytokine TWEAK (TNFSF12); TNF-related weak inducer of apoptosis	TWEAK deficiency; Pneumonia, bacterial infections, warts; thrombocytopenia. Neutropenia	-	-	602695		heterozygous c.433C-T transition in exon 6 of the TNFSF12 gene, resulting in an arg145-to-cys (R145C) substitution	Wang, H.-Y., Ma, C. A., Zhao, Y., Fan, X., Zhou, Q., Edmonds, P., Uzel, G., Oliveira, J. B., Orange, J., Jain, A. Antibody deficiency associated with an inherited autosomal dominant mutation in TWEAK. Proc. Nat. Acad. Sci. 110: 5127-5132, 2013.
TPP1	TPP1	tripeptidyl peptidase 1	Lysosome	1200	ENSG00000166340	protein-coding	11	11p15.4	AR	Mutations	late-infantile neuronal ceroid lipofuscinosis, which is associated with the failure to degrade specific neuropeptides and a subunit of ATP synthase in the lysosome; Ceroid lipofuscinosis, neuronal, 2; Spinocerebellar ataxia, autosomal recessive 7		removes tripeptides from the N termini of proteins	607998		-	Picard, C., Bobby Gaspar, H., Al-Herz, W., Bousfiha, A., Casanova, J.-L., Chatila, T., … Sullivan, K. E. (2018). International Union of Immunological Societies: 2017 Primary Immunodeficiency Diseases Committee Report on Inborn Errors of Immunity. Journal of Clinical Immunology, 38(1), 96–128. http://doi.org/10.1007/s10875-017-0464-9
TPP2	TPP2	tripeptidyl peptidase 2	Ubiquitylation-and-Sumoylation	7174	ENSG00000134900	protein-coding	13	13q33.1	AR	Mutations in TPP2, encoding tripeptidyl-peptidase II, serine exopeptidase involved in extralysosomal peptide degradation	Tripeptidyl-Peptidase II Deficiency; Variable lymphoproliferation, severe autoimmune cytopenias, hypergammaglobulinemia, recurrent infections,	-		190470		TppII may participate in extralysosomal polypeptide degradation and may in part account for nonproteasomal epitope generation as postulated for certain major histocompatibility complex class I allele	Tomkinson, B., Jonsson, A.-K. Characterization of cDNA for human tripeptidyl peptidase II: the N-terminal part of the enzyme is similar to subtilisin. Biochemistry 30: 168-174, 1991.
TRAC	TRAC	T-cell receptor alpha constant	Immune-Cell-Surface	28755	ENSG00000277734	other	14	14q11.2	AR	Mutations in TRAC – essential component of the T cell receptor	CVID, Recurrent viral, bacterial and fungal infections, immune dysregulation autoimmunity, and diarrhea; TCR-alpha/beta deficient			186880	815662	homozygous G-to-A transition at the first nucleotide immediately following the termination codon in exon 3 of the TRAC gene (c.Ter1G-A)	Morgan, N. V., Goddard, S., Cardno, T. S., McDonald, D., Rahman, F., Barge, D., Ciupek, A., Straatman-Iwanowska, A., Pasha, S., Guckian, M., Anderson, G., Huissoon, A., Cant, A., Tate, W. P., Hambleton, S., Maher, E. R. Mutation in the TCR-alpha subunit constant gene (TRAC) leads to a human immunodeficiency disorder characterized by a lack of TCR-alpha/beta+ T cells. J. Clin. Invest. 121: 695-702…
TRAF3	TRAF3	TNF receptor associated factor 3	Pattern-Recognition-Receptors	7187	ENSG00000131323	protein-coding	14	14q32.32	AD	(c) Mutations of TRAF3	TRAF3 deficiency; Herpes simplex virus 1 encephalitis	-		601896	766782	heterozygous 352C-T transition in exon 4 of the TRAF3 gene, resulting in an arg118-to-trp (R118W) substitution	Perez de Diego, R., Sancho-Shimizu, V., Lorenzo, L., Puel, A., Plancoulaine, S., Picard, C., Herman, M., Cardon, A., Durandy, A., Bustamante, J., Vallabhapurapu, S., Bravo, J., and 12 others. Human TRAF3 adaptor molecule deficiency leads to impaired Toll-like receptor 3 response and susceptibility to herpes simplex encephalitis. Immunity 33: 400-411, 2010.
TRAF3IP2	TRAF3IP2	TRAF3 interacting protein 2	Intracellular-Signaling	10758	ENSG00000056972	protein-coding	6	6q21	AR	(c) Mutations in ACT1, also called TRAF3IP2	ACT1 deficiency; CMC Blepharitis, Folliculitis and macroglossia	-		607043	481384; 811541	C-to-T transition results in substitution of asn for asp at codon 19 (D19N); c.1607C-T transition in the TRAF3IP2 gene, resulting in a thr536-to-ile (T536I) substitution;	Ellinghaus, E., Ellinghaus, D., Stuart, P. E., Nair, R. P., Debrus, S., Raelson, J. V., Belouchi, M., Fournier, H., Reinhard, C., Ding, J., Li, Y., Tejasvi, T., and 21 others. Genome-wide association study identifies a psoriasis susceptibility locus at TRAF3IP2. Nature Genet. 42: 991-995, 2010.
TREX1	TREX1	three prime repair exonuclease 1	Pattern-Recognition-Receptors	11277	ENSG00000213689	protein-coding	3	3p21.31	AR/AD	Mutations in TREX1, encoding nuclease involves in clearing cellular nucleic debris	TREX1 deficiency, Aicardi-Goutieres syndrome 1 (AGS1); Progressive encephalopathy Intracranial calcifications, Cerebral atrophy, leukodystrophy, HSMG, Thrombocytopenia, Elevated hepatic transaminases; Chronic cerebrospinal fluid (CSF) lymphocytosis	increased susceptibility to SLE		606609	162912; 348124; 97953; 479249	homozygous (15) or compound heterozygous (3) for the 341G-A transition (R114H). Notably, all R114H homozygotes were also homozygous for the T allele of a SNP at position 531; homozygous 490C-T transition in the TREX1 gene, resulting in an arg164-to-ter (R164X) substitution; heterozygosity for 2 mutations in the TREX1 gene: a 3-bp insertion (600_601insGAT), resulting in duplication of an aspartate…	Crow, Y. J., Hayward, B. E., Parmar, R., Robins, P., Leitch, A., Ali, M., Black, D. N., van Bokhoven, H., Brunner, H. G., Hamel, B. C., Corry, P. C., Cowan, F. M., and 14 others. Mutations in the gene encoding the 3-prime-5-prime DNA exonuclease TREX1 cause Aicardi-Goutieres syndrome at the AGS1 locus. Nature Genet. 38: 917-920, 2006.
TRIM25	TRIM25	tripartite motif containing 25	Pattern-Recognition-Receptors	7706	ENSG00000121060	protein-coding	17	17q22	-	Lentiviral Restriction Factors in Primary CD4+ T Cells following Simian Immunodeficiency Virus Infection	jejunal CCR5+ CD4+ T cells exhibited significantly lower expression of multiple restriction factors which may contribute to the exquisite susceptibility of these cells to SIV infection			600453		-	-
TRNT1	TRNT1	tRNA nucleotidyl transferase 1	Mitochondria-DNA-to-RNA	51095	ENSG00000072756	protein-coding	3	3p26.2	AR	Mutation in TRNT1 a template-independent RNA polymerase required for the maturation of cytosolic and mitochondrial transfer RNAs (tRNAs)	TRNT1 deficiency; congenital sideroblastic anemia; deafness; developmental delay			612907	863609	homozygous c.569G-T transversion in exon 5 of the TRNT1 gene, resulting in an arg190-to-ile (R190I); s c.668T-C transition in exon 6 of the TRNT1 gene, resulting in an ile223-to-thr (I223T) substitution; heterozygous mutations in the TRNT1 gene: a C-to-G transversion in intron 6 (c.1057-7C-G), a c.497T-C transition in exon 5, resulting in a leu166-to-ser (L166S) substitution	Chakraborty, P. K., Schmitz-Abe, K., Kennedy, E. K., Mamady, H., Naas, T., Durie, D., Campagna, D. R., Lau, A., Sendamarai, A. K., Wiseman, D. H., May, A., Jolles, S., and 23 others. Mutations in TRNT1 cause congenital sideroblastic anemia with immunodeficiency, fevers, and developmental delay (SIFD). Blood 124: 2867-2871, 2014.
TTC37	TTC37	tetratricopeptide repeat domain 37	mRNA-Translation	9652	ENSG00000198677	protein-coding	5	5q15	AR	Mutation in TTC37 gene	TTC37 deficiency; Recurrent bacterial and viral infections; Abnormal hair findings: trichorrhexis nodosa			614589		omozygosity for a 2808G-A transition in exon 28 of the TTC37 gene, resulting in a trp936-to-ter (W936X) substitution; SNP haplotypes in the affected individuals were identical over a 974-kb region containing TTC37, from SNPrs255375 and rs34897; homozygosity for a G-A transition at -2 in intron 28 (2779-2G-A) in the TTC37 gene, predicted to cause skipping of exon 29	Hartley, J. L., Zachos, N. C., Dawood, B., Donowitz, M., Forman, J., Pollitt, R. J., Morgan, N. V., Tee, L., Gissen, P., Kahr, W. H. A., Knisely, A. S., Watson, S., Chitayat, D., Booth, I. W., Protheroe, S., Murphy, S., De Vries, E., Kelly, D. A., Maher, E. R. Mutations in TTC37 cause trichohepatoenteric syndrome (phenotypic diarrhea of infancy). Gastroenterology 138: 2388-2398, 2010.
TTC7A	TTC7A	tetratricopeptide repeat domain 7A	General-Cell-Surface	57217	ENSG00000068724	protein-coding	2	2p21	AR	Mutation in TTC7A (tetratricopeptide repeat (TPR) domain 7A) protein, of unkown function	Immunodeficiency with multiple intestinal atresias; Multiple intestinal atresias, often with intrauterine polyhydramnios and early demise; some with SCID phenotype			609332	65090	4-BP DEL, 53344AAGT; leu823-to-pro (L823P) mutation; heterozygosity for a c.2468T-C transition (chr2.47,300,953T-C, GRCh37) in exon 20resulting in the L823P mutation, and a 1-bp deletion; homozygous c.829C-T transition in exon 6 of the TTC7A gene, resulting in a gln277-to-ter (Q277X) substitution; heterozygous mutations in the TTC7A gene: a c.1008C-G transversion in exon 8, resulting in a tyr336-…	Samuels, M. E., Majewski, J., Alirezaie, N., Fernandez, I., Casals, F., Patey, N., Decaluwe, H., Gosselin, I., Haddad, E., Hodgkinson, A., Idaghdour, Y., Marchand, V., Michaud, J. L., Rodrigue, M.-A., Desjardins, S., Dubois, S., Le Deist, F., Awadalla, P., Raymond, V., Maranda, B. Exome sequencing identifies mutations in the gene TTC7A in French-Canadian cases with hereditary multiple intestinal …
TYK2	TYK2	tyrosine kinase 2	Intracellular-Signaling	7297	ENSG00000105397	protein-coding	19	19p13.2	AR	Mutation in TYK2	Tyk2 deficiency; Susceptibility to intracellular bacteria (Mycobacteria, Salmonella), fungi and viruses (+/−) Elevated IgE			176941	409751	homozygous deletion of GCTT at nucleotide 550 in the TYK2 gene, resulting in a frameshift and premature termination of the protein at amino acid 90; homozygous 9-bp deletion (c.2303_2311del) in exon 16 of the TYK2 gene; homozygous 1-bp insertion (c.3318_3319insC) in exon 23; homozygous c.462G-T transversion in exon 5 of the TYK2 gene, resulting in a glu154-to-ter (E154X) substitution	Minegishi, Y., Saito, M., Morio, T., Watanabe, K., Agematsu, K., Tsuchiya, S., Takada, H., Hara, T., Kawamura, N., Ariga, T., Kaneko, H., Kondo, N., and 24 others. Human tyrosine kinase 2 deficiency reveals its requisite roles in multiple cytokine signals involved in innate and acquired immunity. Immunity 25: 745-755, 2006.
UNC119	UNC119	unc-119 lipid binding chaperone	Unknown	9094	ENSG00000109103	protein-coding	17	17q11.2	AD		-			604011	816098	-	-
UNC13D	UNC13D	unc-13 homolog D	Endosome-and-Vesicles	201294	ENSG00000092929	protein-coding	17	17q25.1		Mutations in UNC13D; required to prime vesicles for fusion	(UNC13D / Munc13-4 deficiency (FHL3), AR; Fever, HSMG, HLH, Cytopenias,			608897	332383	homozygosity for a 12-bp deletion at nucleotide 1822 within exon 20 ; homozygosity for a deletion of nucleotide 214C in exon 3 of the UNC13D gene, resulting in a frameshift after codon 72; homozygosity for an insertion of T at nucleotide 1755 in exon 20 of the UNC13D gene, resulting in a frameshift after codon 586; heterozygosity for a C-to-T transition at nucleotide 766 in exon 10 of the UNC13D …	Feldmann, J., Callebaut, I., Raposo, G., Certain, S., Bacq, D., Dumont, C., Lambert, N., Ouachee-Chardin, M., Chedeville, G., Tamary, H., Minard-Colin, V., Vilmer, E., Blanche, S., Le Deist, F., Fischer, A., de Saint Basile, G. Munc13-4 is essential for cytolytic granules fusion and is mutated in a form of familial hemophagocytic lymphohistiocytosis (FHL3). Cell 115: 461-473, 2003.
UNC93B1	UNC93B1	unc-93 homolog B1 (C. elegans)	Pattern-Recognition-Receptors	81622	ENSG00000110057	protein-coding	11	11q13.2	AR	(a) Mutations of UNC93B1	UNC93B1 deficiency; Herpes simplex virus 1 encephalitis			608204	413772	homozygosity for a 4-bp deletion of CTTT from nucleotides 1034 to 1037 in exon 8; G-to-A substitution in the UNC93B1 gene at nucleotide 781	Casrouge, A., Zhang, S.-Y., Eidenschenk, C., Jouanguy, E., Puel, A., Yang, K., Alcais, A., Picard, C., Mahfoufi, N., Nicolas, N., Lorenzo, L., Plancoulaine, S., and 16 others. Herpes simplex virus encephalitis in human UNC-93B deficiency. Science 314: 308-312, 2006
UNG	UNG	uracil DNA glycosylase	Mitochondria-General	7374	ENSG00000076248	protein-coding	12	12q24.11	AR	Mutations in UNG	UNG deficiency; Enlarged lymph nodes and germinal centers			191525	328420	heterozygosity for a 1-bp deletion (C) at nucleotide 462 in exon 2 and a 2-bp deletion (TA) at nucleotide 639 in exon 4; 2-bp deletion in the UNG gene (639_640delTA) that was found in compound heterozygous state in a patient with HIGM5; homozygous 822T-C transition in exon 5 of the UNG gene, resulting in a phe251-to-ser (F251S); homozygous 2-bp deletion (AT) at nucleotide 497 in exon 2	Imai, K., Slupphaug, G., Lee, W.-I., Revy, P., Nonoyama, S., Catalan, N., Yel, L., Forveille, M., Kavli, B., Krokan, H. E., Ochs, H. D., Fischer, A., Durandy, A. Human uracil-DNA glycosylase deficiency associated with profoundly impaired immunoglobulin class-switch recombination. Nature Immun. 4: 1023-1028, 2003
USB1	USB1	U6 snRNA biogenesis phosphodiesterase 1	Nucleus-and-Nucleolus	79650	ENSG00000103005	protein-coding	16	16q21	AR	Mutation in C16ORF57 (USB1), affects genomic integrity	Clericuzio syndrome, Poikiloderma with neutropenia; Poikiloderma, MDS			613276	388129	homozygosity for a 504-2A-C transversion at the splice acceptor site in intron 4 of the C16ORF57 gene; 12-bp deletion (683_693+1del12) in exon 6; 502A-G transition in exon 4; 1-bp deletion (179delC) in the C16ORF57 gene	Volpi, L., Roversi, G., Colombo, E. A., Leijsten, N., Concolino, D., Calabria, A., Mencarelli, M. A., Fimiani, M., Macciardi, F., Pfundt, R., Schoenmakers, E. F. P. M., Larizza, L. Targeted next-generation sequencing appoints C16orf57 as Clericuzio-type poikiloderma with neutropenia gene. Am. J. Hum. Genet. 86: 72-76, 2010. Note: Erratum: Am. J. Hum. Genet. 87: 445 only, 2010.
USP18	USP18	ubiquitin specific peptidase 18	Ubiquitylation-and-Sumoylation	11274	ENSG00000184979	protein-coding	22	22q11.21	AR	mutations	Pseudo-TORCH syndrome 2			607057		homozygosity and heterozygosity	Picard, C., Bobby Gaspar, H., Al-Herz, W., Bousfiha, A., Casanova, J.-L., Chatila, T., … Sullivan, K. E. (2018). International Union of Immunological Societies: 2017 Primary Immunodeficiency Diseases Committee Report on Inborn Errors of Immunity. Journal of Clinical Immunology, 38(1), 96–128. http://doi.org/10.1007/s10875-017-0464-9
VAV1	VAV1	vav guanine nucleotide exchange factor 1	Immune-Signaling	7409	ENSG00000141968	protein-coding	19	19p13.3	AD		Vav1 haploinsufficiency in a common variable immunodeficiency patient with defective T-cell function		mutation reduces Vav1 protein	164875	893365	-	-
VPREB1	VPREB1	V-set pre-B cell surrogate light chain 1	Immune-Cell-Surface	7441	ENSG00000169575	protein-coding	22	22q11.22			-			605141		-	-
VPS13B	VPS13B	vacuolar protein sorting 13 homolog B	Golgi	157680	ENSG00000132549	protein-coding	8	8q22.2	AR	Mutation in COH1 gene: Pg unknown	Cohen syndrome; Retinopathy, developmental delay, facial dysmorphisms			607817	78539	homozygosity or heterozygosity for a 2-bp deletion (CT) in the COH1 gene, changing codon 1117 from cysteine to phenylalanine and resulting in a premature termination (I1124X); nonsense substitution, leu2193 to arg (L2193R); homozygosity for an arg2351-to-ter (R2351X) mutation; homozygosity for an 8978A-G transition in exon 49 of the COH1 gene, resulting in an asn2993-to-ser amino acid change (N29…	Kolehmainen, J., Black, G. C. M., Saarinen, A., Chandler, K., Clayton-Smith, J., Traskelin, A.-L., Perveen, R., Kivitie-Kallio, S., Norio, R., Warburg, M., Fryns, J.-P., de la Chapelle, A., Lehesjoki, A.-E. Cohen syndrome is caused by mutations in a novel gene, COH1, encoding a transmembrane protein with a presumed role in vesicle-mediated sorting and intracellular protein transport. Am. J. Hum. …
VPS45	VPS45	vacuolar protein sorting 45 homolog	Endocytosis	11311	ENSG00000136631	protein-coding	1	1q21.2	AR	Mutation in VPS45 controls vesicular trafficking	VPS45 deficiency (SCN5); Extramedullary hematopoiesis, bone marrow fibrosis, nephromegaly,			610035	815361	homozygous c.671C-A transversion in exon 7 of the VPS45 gene, resulting in a thr224-to-asn (T224N) substitution; homozygous c.712G-A transition in the VPS45 gene, resulting in a glu238-to-lys (E238K) substitution	Vilboux, T., Lev, A., Malicdan, M. C. V., Simon, A. J., Jarvinen, P., Racek, T., Puchalka, J., Sood, R., Carrington, B., Bishop, K., Mullikin, J., Huizing, M., and 20 others. A congenital neutrophil defect syndrome associated with mutations in VPS45. New Eng. J. Med. 369: 54-65, 2013.
WAS	WAS	Wiskott-Aldrich syndrome	Cytoskeleton	7454	ENSG00000015285	protein-coding	X	Xp11.23	XL	Mutations in WAS; cytoskeletal and immunologic synapse defect affecting haematopoietic stem cell derivatives; Regulator of actin cytoskeleton (loss of autoinhibition)	Congenital thrombocytopenia; Wiskott-Aldrich syndrom; Thrombocytopenia with small platelets; eczema; lymphoma; autoimmune disease; IgA nephropathy; bacterial and viral infections. XL thrombocytopenia is a mild form of WAS, and XL neutropenia is caused by missense mutations in the GTPase binding domain of WASP; X-linked neutropenia/ myelodysplasia(Monocytopenia)			301000	21921; 326416; 335314	single base deletion that produced a frameshift and premature termination of translation; point mutations that changed the same arginine residue to either a histidine or a leucine; 2-nucleotide deletion in exon 1 of the WAS gene	Derry, J. M. J., Ochs, H. D., Francke, U. Isolation of a novel gene mutated in Wiskott-Aldrich syndrome. Cell 78: 635-644, 1994. Note: Erratum: Cell 79: following 922, 1994.
WDR1	WDR1	WD repeat domain 1	Cytoskeleton	9948	ENSG00000071127	protein-coding	4	4p16.1	AR	Biallelic mutations in WDR1 affecting distinct antiparallel β-strands of Aip1	Mutations in WDR1 affect neutrophil morphology, motility, and function, causing a novel primary immunodeficiency; ecurrent infections and varying clinical manifestations including mild neutropenia, impaired wound healing, severe stomatitis with oral stenosis;			604734		-	-
WIPF1	WIPF1	WAS/WASL interacting protein family member 1	Endocytosis	7456	ENSG00000115935	protein-coding	2	2q31.1	AR	Mutations in WIPF1; cytoskeletal and immunologic synapse defect affecting haematopoietic stem cell derivatives	Congenital thrombocytopenia; WIP Deficiency; Recurrent infections; eczema; thrombocytopenia. WAS-like phenotype.			602357	482631	homozygous ser434-to-ter (S434X) mutation;	Lanzi, G., Moratto, D., Vairo, D., Masneri, S., Delmonte, O., Paganini, T., Parolini, S., Tabellini, G., Mazza, C., Savoldi, G., Montin, D., Martino, S., and 9 others. A novel primary human immunodeficiency due to deficiency in the WASP-interacting protein WIP. J. Exp. Med. 209: 29-34, 2012.
WNT10A	WNT10A	Wnt family member 10A	WNT-Signaling	80326	ENSG00000135925	protein-coding	2	2q35	AR; AD	mutation	Odontoonychodermal dysplasia; Schopf-Schulz-Passarge syndrome; Tooth agenesis, selective, 4			606268		heterozygous and homozygous	Comprehensive screening options. (n.d.). Retrieved July 16, 2018, from https://www.natera.com/horizon-carrier-screen/what-it-screens
WRAP53	WRAP53	WD repeat containing antisense to TP53	Nucleus-and-Nucleolus	55135	ENSG00000141499	protein-coding	17	17p13.1	AR		-			612661	462792	-	-
XIAP	XIAP	X-linked inhibitor of apoptosis	Anti-Apoptosis	331	ENSG00000101966	protein-coding	X	Xq25	XL	Mutations in XIAP/ BIRC4 encoding an inhibitor of apoptosis	XIAP deficiency (XLP2); EBV infection, Splenomegaly, lymphoproliferation HLH, Colitis, IBD, hepatitis Low iNKT cells			300079	336848	hemizygosity for deletion of the cytidine at nucleotide position 291 of the XIAP gene (291delC); hemizygous guanosine-to-thymidine transversion at position 352 of the XIAP gene, resulting in a stop codon at position 354 (E118X); detected a deletion of 2,606 nucleotides encompassing exon 2 of the XIAP gene; hemizygous cys-to-tyr amino acid substitution at codon 203 (C203Y)	Rigaud, S., Fondaneche, M.-C., Lambert, N., Pasquier, B., Mateo, V., Soulas, P., Galicier, L., Le Deist, F., Rieux-Laucat, F., Revy, P., Fischer, A., de Saint Basile, G., Latour, S. XIAP deficiency in humans causes an X-linked lymphoproliferative syndrome. Nature 444: 110-114, 2006.
XRCC4	XRCC4	X-ray repair cross complementing 4	DNA-Repair	7518	ENSG00000152422	protein-coding	5	5q14.2			-			194363		-	-
ZAP70	ZAP70	zeta chain of T-cell receptor associated protein kinase 70	Immune-Signaling	7535	ENSG00000115085	protein-coding	2	2q11.2	AR	Mutation in ZAP70 intracellular signaling kinase, acts downstream of TCR	CVID, autoimmunity in some cases; infantile-onset			176947	376544; 141668; 934735	G-to-A transition at position -11 from the 3-prime end of the intron created an AluI restriction site; 9-bp insertion due to a G-to-A transition within an intron 9-bp upstrea; 1763C-A transition resulting in a ser518-to-arg (S518R); 13-bp deletion involving nucleotides 1719-173; arg465-to-his substitution in the kinase domain; arg192-to-trp (R192W) substitution	Arpaia, E., Shahar, M., Dadi, H., Cohen, A., Roifman, C. M. Defective T cell receptor signaling and CD8(+) thymic selection in humans lacking Zap-70 kinase. Cell 76: 947-958, 1994.
ZBTB24	ZBTB24	zinc finger and BTB domain containing 24	Transcription-Factors	9841	ENSG00000112365	protein-coding	6	6q21	AR	Mutations in ZBTB24 (ICF2)	Immunodeficiency with centromeric instability and facial anomalies (ICF2), Facial dysmorphic features; macroglossia; bacterial/opportunistic infections; malabsorption; cytopenias; malignancies; multiradial configurations of chromosomes 1, 9, 16;			614064	481378	ARG320TER substitution; SER16TER substitution; 833C-G transversion in exon 2, resulting in a ser278-to-ter (S278X) substitution; cys408-to-gly (C408G) mutation i	de Greef, J. C., Wang, J., Balog, J., den Dunnen, J. T., Frants, R. R., Straasheijm, K. R., Aytekin, C., van der Burg, M., Duprez, L., Ferster, A., Gennery, A. R., Gimelli, G., and 13 others. Mutations in ZBTB24 are associated with immunodeficiency, centromeric instability, and facial anomalies syndrome type 2. Am. J. Hum. Genet. 88: 796-804, 2011.
CD4	CD4	CD4 Molecule		920	ENSG00000010610	Protein coding	12	12p13.31			OKT4 epitope deficiency	Initially identificed as the cellular receptor for HIV, but expression of CD4 alone insufficient to confer suscpetibility to HIV		186940		-	ESID Database
P14	CDKN2A	Cyclin Dependent Kinase Inhibitor 2A	Anti-Proliferation	1029	ENSG00000147889	Protein coding	9	9p21.3	AD		Melanoma and neural system tumor syndrome; Orolarngeal cancer, multiple; Pancreatic cancer/melanoma syndrome; melanoma, cutaneous malignant, 2			600160		-	ESID Database
FCGR2A	FCGR2A	Fc Fragment of IgG Receptor Iia	Immune-Cell-Surface	2212	ENSG00000143226	Protein coding	1	1q23.3	AD; AR		Lupus nephritis, suecpetibility to; malaria, severe, susceptibility to; Pseudomonas aeruginosa, sueceptibility to chronic infection by, in cystic fibrosis	Susceptibility to lupus nephritis		146790		-	ESID Database
FCGR2B	FCGR2B	Fc Fragment of IgG Receptor IIb	Immune-Cell-Surface	2213	ENSG00000072694	Protein coding	1	1q23.3	AD		Malara, resistance to; systemic lupus erythematosus, susceptibility to	Susceptibility to SLE		604590		-	ESID Database
FCGRT	FCGRT	Fc Fragment of IgG Receptor and Transporter	General-Cell-Surface	2217	ENSG00000104870	Protein coding	19	19q13.33			-			601437		-	ESID Database
REL	REL	REL Proto-Oncogene, NF-KB Subunit	Intracellular-Signaling	5966	ENSG00000162924	Protein coding	19	19q13.32	AR		Immunodeficiency 53			604758		-	ESID Database
STAT5A	STAT5A	Signal Transducer and Activator of Transcription 5A	Intracellular-Signaling	6776	ENSG00000126561	Protein coding	17	17q21.2			-			601511		-	ESID Database
RIPK1	RIPK1	Receptor Interacting Serine/Threonine Kinase 1	Anti-Apoptosis; Intracellular-Signaling	8737	ENSG00000137275	Protein coding	6	6p25.2	AR		Immunodeficiency 57			603453		-	ESID Database
ARHGEF1	ARHGEF1	Rho Guanine Nucleotide Exchange Factor 1	RAS-Superfamily	9138	ENSG00000076928	Protein coding	19	19q13.2			-			601855		-	ESID Database
IRF9	IRF9	Interferon Regulatory Factor 9	Pattern-Recognition-Receptors	10379	ENSG00000213928	Protein coding	14	14q12			-			147574		-	ESID Database
TWEAK	TNFSF25	Tumor Necrosis Factor Receptor Superfamily, Member 12	Pro-Apoptosis	51130	ENSG00000215788	Protein coding	17	17p13.1			-			602695		-	ESID Database
CYBC1	CYBC1	Cytochrome B-245 Chaperone 1		79415	ENSG00000178927	Protein coding	17	17q25.3			-			618334		-	ESID Database
SPPL2A	SPPL2A	Signal Peptide Peptidase Like 2A	General-Cell-Surface	84888	ENSG00000138600	Protein coding	15	15q21.2			-			608238		-	ESID Database
ZNF341	ZNF341	Zinc Finger Protein 341	Transcription-Factors	84905	ENSG00000131061	Protein coding	20	20q11.22	AR		Hyper-IgE recurrent infection syndrome 3, autosomal recessive			618269		-	ESID Database
LILRA5	LILRA5	Leukocyte Immunoglobulin Like Receptor A5	Immune-Cell-Surface	353514	ENSG00000187116	Protein coding	19	19q13.42			-			606047		-	ESID Database
CAD14											-					-	ESID Database
TNRT1											-					-	ESID Database
ARVFC	ARVFC	Armadillo Repeat gene deleted in VCFS				Protein coding	22	22q11		mutation- deletion	Velocardiofacial syndrome			602269		-	PID Paper
IVNS1ABP	IVNS1ABP	Influenza Virus NS1A Protein-Binding protein		10625	ENSG00000116679	Protein coding	1	1q25.3			Influenza virus			609209		-	PID paper
SOCS1	SOCS1	Suppressor of Cytokine Signaling 1		8651	ENSG00000185338	Protein coding	16	16p13.13			-	Development of systemic autoimmune disease due to hyperproliferation of HSCs		603597		-	PID paper
