# Supplementary material for: Genes causative of primary immunodeficiency are risk factors for and are over-expressed in systemic lupus erythematosus
Source: Front Immunol. 2026 Mar 3;17:1494343. doi: 10.3389/fimmu.2026.1494343 (PMC13040371; doi:10.3389/fimmu.2026.1494343)
Supplement: Supplementary file 6 [file Table2.xlsx]

## Sheet: Sheet1
Accession Number	Accession Type	Sample type	Disease	DiseasePatients	NormalPatients	Clinical Data	Platform	First Author	Url
GSE112087	GEO Repository	Whole blood	SLE	29	27	Gender, Age, clinical manifests, and serological manifests were provided. No ancestry information is provided	Illumina HiSeq 2500	Oon S	https://www.ncbi.nlm.nih.gov/geo/query/acc.cgi?acc=GSE112087
GSE39088	GEO Repository	Whole blood	SLE	78	64	Deep clinical data is available	Affymetrix Human Genome U133 Plus 2.0	Lauwerys BR	https://www.ncbi.nlm.nih.gov/geo/query/acc.cgi?acc=GSE39088
GSE45291	GEO Repository	Whole blood	SLE	292	20	Deep clinical data is available	Affymetrix HT HG-U133+ PM	Bienkowska J	https://www.ncbi.nlm.nih.gov/geo/query/acc.cgi?acc=GSE45291
GSE49454	GEO Repository	Whole blood	SLE	157	20	Deep clinical data is available	Illumina HumanHT-12 V4.0	Chiche L	https://www.ncbi.nlm.nih.gov/geo/query/acc.cgi?acc=GSE49454
GSE88884	GEO Repository	Whole blood	SLE	1760	77	Deep clinical data is available	Affymetrix Human Transcriptome Array 2.0	Hoffman RW	https://www.ncbi.nlm.nih.gov/geo/query/acc.cgi?acc=GSE88884
GSE4588	GEO Repository	T cells	SLE	13	19	Gender, Age, clinical manifests, and serological manifests were provided. No ancestry information is provided	Affymetrix Human Genome U133 Plus 2.0	Lauwerys BR	https://www.ncbi.nlm.nih.gov/geo/query/acc.cgi?acc=GSE4588
GSE50772	GEO Repository	PBMC	SLE	61	22	Deep clinical data is available	Affymetrix Human Genome U133 Plus 2.0	Kennedy WP	https://www.ncbi.nlm.nih.gov/geo/query/acc.cgi?acc=GSE50772
GSE51997	GEO Repository	T cells	SLE	14	22	Deep clinical data is available	Affymetrix Human Genome U133 Plus 2.0	Kyogoku C	https://www.ncbi.nlm.nih.gov/geo/query/acc.cgi?acc=GSE51997
GCST002318	GWAS ID	PBMC	RA	29880	73758	Deep clinical data is available	Affymetrix, Illumina	Okada Y	https://www.ebi.ac.uk/gwas/studies/GCST002318
GCST005531	GWAS ID	Whole blood	MS	14498	24091	Deep clinical data is available	Illumina	Beecham AH	https://www.ebi.ac.uk/gwas/studies/GCST005531
