# Supplementary material for: Genes causative of primary immunodeficiency are risk factors for and are over-expressed in systemic lupus erythematosus
Source: Front Immunol. 2026 Mar 3;17:1494343. doi: 10.3389/fimmu.2026.1494343 (PMC13040371; doi:10.3389/fimmu.2026.1494343)
Supplement: Supplementary file 7 [file Table3.xlsx]

## Sheet: Sheet1
PID vs Multiple Sclerosis			PID vs Rheumatoid Arthritis
PID Unique	MS Unique	PID_MS shared	PID Unique	RA Unique	PID_RA shared
ACD	MARCH9	BCL10	ACD	AARS2	C5
ACP5	SEPT1	C2	ACP5	ABCD1	CBL
ACTB	A2M	C4A	ACTB	ABCG4	CD3E
ADA	ABCF1	C4B	ADA	ABHD6	CD40
ADA2	ABHD16A	CBL	ADA2	ABI2	CTLA4
ADAM17	ABT1	CD3E	ADAM17	ABL2	DCLRE1B
ADAR	AC009121.1	CD4	ADAR	ABT1	GATA2
AICDA	AC009950.2	CDK4	AICDA	AC007386.4	HYOU1
AIRE	AC016747.3	CFB	AIRE	AC009677.1	ICOS
AK2	AC025165.8	CIITA	AK2	AC010733.5	IFNGR1
AP1S3	AC067945.4	CORO1A	AP1S3	AC012370.3	IKBKG
AP3B1	AC068499.10	F12	AP3B1	AC016747.3	IKZF1
AP3D1	AC068570.1	GATA2	AP3D1	AC018690.1	IL10RA
APOL1	AC091814.2	GFI1	APOL1	AC067945.4	IL2RA
ARHGEF1	AC099489.1	IKZF1	ARHGEF1	AC074391.1	IL6ST
ARPC1B	AC109586.1	IL12RB1	ARPC1B	AC087491.2	IRAK1
ARVFC	AC112641.1	IL2RA	ARVFC	AC091178.1	IRF3
ATM	AC114271.2	IL6ST	ATM	AC092327.1	IRF4
ATP6AP1	ACTE1P	IL7R	ATP6AP1	AC092667.2	IRF8
ATP6V0A2	ADPRH	IRF4	ATP6V0A2	AC098614.2	PSMB8
B2M	AGAP2	PSMB8	B2M	AC125238.1	RASGRP1
BACH2	AGER	REL	BACH2	ACAT2	REL
BCL11B	AGPAT1	RFX5	BCL10	ACTN4P2	RFX5
BLM	AGPAT5	SKIV2L	BCL11B	ACTR2	RUNX1
BLNK	AHI1	SLC37A4	BLM	AF131215.2	SLC37A4
BLOC1S6	AHSA2	SOCS1	BLNK	AF131215.3	STAT1
BTK	AIF1	SP110	BLOC1S6	AF131215.9	STAT2
C1QA	AL022393.9	STAT1	BTK	AF131216.5	STAT3
C1QB	AL136987.1	STAT2	C1QA	AFF3	STAT5A
C1QC	AL157904.1	STAT3	C1QB	AHCYP2	TAP1
C1R	AL662800.1	STAT5A	C1QC	AHSA2	TAP2
C1S	ANKRD55	TAP1	C1R	AL022393.9	TAPBP
C3	ANO8	TAP2	C1S	AL357060.1	TAZ
C4BPA	AP002954.4	TAPBP	C2	AL590403.1	TCF3
C4BPB	AP1M2	TCF3	C3	ALG1L11P	TNFAIP3
C5	APOM	TNFRSF1A	C4A	ANKRD45	TYK2
C6	ARHGAP31	TYK2	C4B	ANKRD55
C7	ARHGAP31-AS1		C4BPA	AP002954.3
C8A	ARHGAP9		C4BPB	AP002954.4
C8B	ARID2		C6	AP1M2
C8G	ARID3A		C7	AP4B1
C9	ASCL5		C8A	AP4B1-AS1
CAD14	ATAT1		C8B	ARCN1
CARD11	ATF1		C8G	ARHGAP4
CARD14	ATF2		C9	ARHGEF10L
CARD9	ATF3		CAD14	ARHGEF9
CARMIL2	ATF6B		CARD11	ARID3A
CASP10	ATP1A1		CARD14	ARID5B
CASP8	ATP1A1OS		CARD9	ASB12
CCBE1	ATP23		CARMIL2	ATF1
CCDC40	ATP6V1G2		CASP10	ATF2
CCL2	ATP6V1G2-DDX39B		CASP8	ATF3
CCL22	AVIL		CCBE1	ATF4
CD19	AZI2		CCDC40	ATP13A2
CD247	B3GALT4		CCL2	ATP5L
CD27	B4GALNT1		CCL22	AVPR2
CD3D	B4GALT4-AS1		CD19	B3GALT4
CD3G	BACH1		CD247	BACH1
CD40	BAG6		CD27	BAK1
CD40LG	BAK1		CD3D	BATF
CD46	BATF		CD3G	BCAP31
CD55	BCAR4		CD4	BCAS2
CD59	BCL10-AS1		CD40LG	BCL11A
CD70	BCL11A		CD46	BCL2L15
CD79A	BCL3		CD55	BCL3
CD79B	BCL9L		CD59	BCL9L
CD81	BCLAF1		CD70	BCLAF1
CD8A	BDP1		CD79A	BDP1
CDCA7	BHLHE40		CD79B	BHLHE40
CDK6	BOLA2		CD81	BLK
CEBPE	BRCA1		CD8A	BRCA1
CFD	BRD2		CDCA7	BRCC3
CFH	BRF2		CDK4	BRD2
CFHR1	BRIX1		CDK6	BRF1
CFHR2	BTN2A2		CEBPE	BTN1A1
CFHR3	BTN2A3P		CFB	BTN1A1P1
CFHR4	BTN3A2		CFD	BTN2A1
CFHR5	BTNL2		CFH	BTN2A2
CFI	C19orf44		CFHR1	BTN2A3P
CFP	C19orf66		CFHR2	BTN3A1
CFTR	C1orf106		CFHR3	BTN3A2
CHD7	C1orf137		CFHR4	BTN3A3
CIB1	C1orf146		CFHR5	C15orf50
CLCN7	C1orf52		CFI	C15orf53
CLEC7A	C2-AS1		CFP	C16orf74
CLPB	C2orf74		CFTR	C17orf37
COLEC11	C3orf15		CHD7	C1orf122
COPA	C4A-AS1		CIB1	C1orf141
CR2	C4B-AS1		CIITA	C20orf123
CSF2RA	C4orf46P3		CLCN7	C2orf74
CSF2RB	C6orf10		CLEC7A	C6orf1
CSF3R	C6orf136		CLPB	C6orf106
CTC1	C6orf15		COLEC11	C6orf123
CTLA4	C6orf26		COPA	C6orf125
CTPS1	C6orf27		CORO1A	C8orf12
CTSC	C6orf47		CR2	C9orf24
CXCR4	C6orf47-AS1		CSF2RA	CACNB1
CYBA	C6orf48		CSF2RB	CALU
CYBB	CACNA1S		CSF3R	CAPZA1
CYBC1	CAMKK2		CTC1	CARF
DCLRE1B	CAMSAP2		CTPS1	CASC3
DCLRE1C	CAPRIN2		CTSC	CBR1
DKC1	CARD6		CXCR4	CBX3
DNA2	CASC19		CYBA	CBX7
DNAI1	CBX3		CYBB	CCDC136
DNAJC21	CCDC153		CYBC1	CCDC153
DNASE1L3	CCDC84		DCLRE1C	CCDC84
DNASE2	CCHCR1		DKC1	CCDC91
DNMT3B	CCNT2		DNA2	CCKAR
DOCK2	CD101		DNAI1	CCL21
DOCK8	CD2		DNAJC21	CCNT2
DSP	CD2BP2		DNASE1L3	CCR6
ELANE	CD58		DNASE2	CCSER1
ELF4	CD6		DNMT3B	CD28
EPG5	CD69		DOCK2	CDC6
ERBIN	CD80		DOCK8	CDH22
ERCC6L2	CD86		DSP	CDK12
EXTL3	CDC73		ELANE	CDK5RAP2
FAAP24	CDIPT-AS1		ELF4	CDYL2
FADD	CDSN		EPG5	CEBPB
FANCA	CEBPB		ERBIN	CEBPD
FANCC	CEBPD		ERCC6L2	CEP192
FANCE	CHD1		EXTL3	CEP43
FAS	CHD2		F12	CEP68
FASLG	CHD4		FAAP24	CEP76
FAT4	CHERP		FADD	CHD1
FBN1	CLEC12A		FANCA	CHD2
FCGR1A	CLEC16A		FANCC	CHST10
FCGR2A	CLEC1A		FANCE	CLNK
FCGR2B	CLEC2B		FAS	CNTRL
FCGR3A	CLEC2D		FASLG	COG6
FCGR3B	CLECL1		FAT4	COL11A2
FCGRT	CLECL1P		FBN1	COTL1
FCN3	CLIC1		FCGR1A	COX4I1
FERMT3	CMC1		FCGR2A	COX4NB
FOXN1	COL11A2		FCGR2B	COX7CP3
FOXP3	COL11A2P1		FCGR3A	CROCC
FPR1	COLGALT1		FCGR3B	CROCCP4
G6PC	COX11P1		FCGRT	CSF3
G6PC3	COX17		FCN3	CTA-14H9.5
G6PD	CSNK2B		FERMT3	CTBP2
GIF	CTBP2		FOXN1	CTC-236F12.4
GINS1	CTC-429P9.2		FOXP3	CTC-493P15.3
GPI	CTC-429P9.3		FPR1	CTCF
HAX1	CTCF		G6PC	CTCFL
HELLS	CTCFL		G6PC3	CTD-2325P2.3
HEXB	CTD-2013N17.6		G6PD	CTD-2325P2.4
HEXIM1	CTD-2318O12.1		GFI1	CTD-2566J3.1
HMOX1	CTD-2319I12.4		GIF	CTSA
HOIP1	CTD-3088G3.4		GINS1	CTSB
HYOU1	CTD-3222D19.9		GPI	CUTA
ICOS	CTDSP2		HAX1	CXCR5
IFIH1	CUTA		HELLS	CYP20A1
IFNAR2	CXCR5		HEXB	DARS2
IFNG	CYP21A1P		HEXIM1	DAXX
IFNGR1	CYP21A2		HMOX1	DCAF5
IFNGR2	CYP27B1		HOIP1	DDX6
IGAD1	DAXX		IFIH1	DHX29
IGHA1	DCAF13		IFNAR2	DNALI1
IGHA2	DCTN2		IFNG	DNASE1L1
IGHE	DDAH1		IFNGR2	DPAGT1
IGHG1	DDAH2		IGAD1	DRAIC
IGHG2	DDIT3		IGHA1	DYNLT1
IGHG3	DDR1		IGHA2	E2F1
IGHG4	DDR1-AS1		IGHE	E2F4
IGHM	DDR1-DT		IGHG1	E2F6
IGKC	DDX12P		IGHG2	EBF1
IGLL1	DDX39B		IGHG3	EDA
IKBKB	DDX39B-AS1		IGHG4	EGR1
IKBKG	DDX39BP2		IGHM	EIF3KP1
IL10	DDX6		IGKC	EIF5B
IL10RA	DEXI		IGLL1	ELF1
IL10RB	DGAT1		IKBKB	ELK1
IL12B	DHCR7		IL10	ELMO2
IL12RB2	DHFRP2		IL10RB	ENPP7P12
IL17A	DHX16		IL12B	EOMES
IL17F	DHX40		IL12RB1	EP300
IL17RA	DHX40P1		IL12RB2	EPHA10
IL17RC	DHX58		IL17A	EPHA2
IL18	DNM2		IL17F	ERBB2
IL1RN	DOC2A		IL17RA	ERBB3
IL21	DPAGT1		IL17RC	ETS1
IL21R	DPCR1		IL18	ETV7
IL2RG	DTX3		IL1RN	ETV7-AS1
IL36RN	DXO		IL21	EXD2
IL6	DYNLT1		IL21R	EZH2
INO80	E2F1		IL2RG	F8
IRAK1	E2F4		IL36RN	F8A1
IRAK4	E2F6		IL6	FAM123B
IRF2BP2	EAF2		IL7R	FAM167A
IRF3	EBF1		INO80	FAM167A-AS1
IRF7	EEF1A1		IRAK4	FAM205A
IRF8	EEF1AKMT3		IRF2BP2	FAM205BP
IRF9	EGFL8		IRF7	FAM213B
ISG15	EGR1		IRF9	FAM3A
ITCH	EHMT2		ISG15	FAM50A
ITGAM	EHMT2-AS1		ITCH	FAM66A
ITGAX	EIF2S2P3		ITGAM	FAM71F2
ITGB2	ELF1		ITGAX	FAM90A25P
ITK	ELK1		ITGB2	FAM98B
IVNS1ABP	ELK4		ITK	FBXL20
JAGN1	ELMO1		IVNS1ABP	FBXO31
JAK1	EML5		JAGN1	FBXW2
JAK3	EOMES		JAK1	FCRL1
KDM6A	EP300		JAK3	FCRL2
KMT2A	EPS15L1		KDM6A	FCRL3
KMT2D	ETF1P1		KMT2A	FCRL5
KRAS	ETS1		KMT2D	FDFT1
LAMTOR2	ETV7		KRAS	FDX2
LAT	ETV7-AS1		LAMTOR2	FGFR1OP
LCK	EVI5		LAT	FHL3
LIG1	EZH2		LCK	FLJ30679
LIG4	FAM164A		LIG1	FLNA
LILRA5	FAM208B		LIG4	FLNC
LIPA	FAM213B		LILRA5	FOS
LPIN2	FAM57B		LIPA	FOSL1
LRBA	FAM69A		LPIN2	FOSL2
LRRC8A	FBXO40		LRBA	FOXA1
LYST	FDX2		LRRC8A	FOXA2
MAGT1	FGFBP3		LYST	FOXC2
MALT1	FGFR3P1		MAGT1	FOXF1
MAP3K14	FGFR4		MALT1	FOXM1
MASP1	FKBP5		MAP3K14	FOXR1
MASP2	FKBPL		MASP1	FSIP1
MBL2	FLJ42102		MASP2	FUNDC2
MBTPS2	FLOT1		MBL2	GAB3
MCM4	FOS		MBTPS2	GABPA
MEFV	FOSL1		MCM4	GATA1
MKL1	FOSL2		MEFV	GDF11
MLPH	FOXA1		MKL1	GDI1
MOGS	FOXA2		MLPH	GGNBP1
MPO	FOXM1		MOGS	GGTA1P
MRE11A	FOXR1		MPO	GIN1
MS4A1	GABBR1		MRE11A	GINS2
MSH6	GABPA		MS4A1	GLS
MSN	GALC		MSH6	GNL2
MTHFD1	GAPDH		MSN	GPR31
MVK	GATA1		MTHFD1	GPX5
MX2	GATA3		MVK	GPX6
MYB	GDPD3		MX2	GRB7
MYD88	Gene Symbol		MYB	GRM4
MYH9	GGNBP1		MYD88	GSDMA
MYO5A	GLI1		MYH9	GSDMB
MYSM1	GLMN		MYO5A	GSN
NBAS	GLRX2		MYSM1	GTF2F1
NBN	GNL1		NBAS	GTF3C2
NCF1	GOLGB1		NBN	GUSBP2
NCF2	GPANK1		NCF1	H1-1
NCF4	GPR25		NCF2	H1-2
NCSTN	GPR53P		NCF4	H1-4
NEAT1	GPR65		NCSTN	H2AC1
NEIL3	GPSM3		NEAT1	H2AC12
NFAT5	GPX5		NEIL3	H2AC3P
NFKB1	GPX6		NFAT5	H2AC4
NFKB2	GTF2B		NFKB1	H2AC6
NFKBIA	GTF2F1		NFKB2	H2AFX
NHEJ1	GTF2H4		NFKBIA	H2BC1
NHP2	GTF3C2		NHEJ1	H2BC12
NLRC4	GUSBP2		NHP2	H2BC4
NLRP1	H2AC17		NLRC4	H2BC5
NLRP12	H2AFX		NLRP1	H2BC7
NLRP3	H2BC17		NLRP12	H2BP5
NOD2	H3C12		NLRP3	H3C1
NOP10	H3P3		NOD2	H3C2
NRAS	HCG15		NOP10	H3P26
NSMCE3	HCG17		NRAS	H4C1
ORAI1	HCG18		NSMCE3	H4C2
OSTM1	HCG20		ORAI1	H4C5
OTULIN	HCG21		OSTM1	HCFC1
P14	HCG22		OTULIN	HCFC1-AS1
PARN	HCG23		P14	HCG11
PAX1	HCG24		PARN	HCG25
PCNA	HCG25		PAX1	HDAC1
PEPD	HCG26		PCNA	HDAC2
PEX1	HCG27		PEPD	HDAC8
PGM3	HCG4		PEX1	HFE
PIEZO1	HCG4B		PGM3	HIGH
PIGA	HCG4P11		PIEZO1	HINFP
PIK3CD	HCG4P3		PIGA	HIPK1
PIK3R1	HCG4P5		PIK3CD	HIPK1-AS1
PLCG2	HCG4P7		PIK3R1	HIST1H1A
PLEKHM1	HCG4P8		PLCG2	HIST1H1B
PLXNA1	HCG9		PLEKHM1	HIST1H1E
PMS2	HCG9P5		PLXNA1	HIST1H1PS1
PNP	HCLS1		PMS2	HIST1H2AB
POLA1	HCP5		PNP	HIST1H2AD
POLE1	HCP5B		POLA1	HIST1H2AE
POLE2	HDAC1		POLE1	HIST1H2AG
PRF1	HDAC2		POLE2	HIST1H2AH
PRKCD	HDAC8		PRF1	HIST1H2AI
PRKDC	HHEX		PRKCD	HIST1H2AJ
PSEN1	HINFP		PRKDC	HIST1H2AK
PSENEN	HISLA		PSEN1	HIST1H2AL
PSTPIP1	HIST1H1B		PSENEN	HIST1H2AM
PTEN	HIST1H1E		PSTPIP1	HIST1H2BE
PTPN6	HIST1H2AD		PTEN	HIST1H2BF
PTPRC	HIST1H2AH		PTPN6	HIST1H2BH
RAB27A	HIST1H2BD		PTPRC	HIST1H2BJ
RAC1	HIST1H2BK		RAB27A	HIST1H2BK
RAC2	HIST1H2BL		RAC1	HIST1H2BL
RAD52	HIST1H2BN		RAC2	HIST1H2BM
RAG1	HIST1H3G		RAD52	HIST1H2BN
RAG2	HIST1H3H		RAG1	HIST1H2BO
RANBP2	HIST1H3J		RAG2	HIST1H3E
RASGRP1	HIST1H4J		RANBP2	HIST1H3F
RASGRP2	HIST1H4K		RASGRP2	HIST1H3G
RBCK1	HIST1H4L		RBCK1	HIST1H3H
RECQL4	HLA-A		RECQL4	HIST1H3I
RELB	HLA-B		RELB	HIST1H3J
RET	HLA-C		RET	HIST1H4C
RFXANK	HLA-DMA		RFXANK	HIST1H4F
RFXAP	HLA-DMB		RFXAP	HIST1H4G
RHOH	HLA-DOA		RHOH	HIST1H4H
RIPK1	HLA-DOB		RIPK1	HIST1H4I
RMRP	HLA-DPA1		RMRP	HIST1H4J
RNASEH2A	HLA-DPA2		RNASEH2A	HIST1H4K
RNASEH2B	HLA-DPA3		RNASEH2B	HIST1H4L
RNASEH2C	HLA-DPB1		RNASEH2C	HLA-DMA
RNASEL	HLA-DPB2		RNASEL	HLA-DMB
RNF168	HLA-DQA1		RNF168	HLA-DOA
RNF31	HLA-DQA2		RNF31	HLA-DOB
RNU4ATAC	HLA-DQB1		RNU4ATAC	HLA-DPA1
ROR2	HLA-DQB1-AS1		ROR2	HLA-DPB1
RORC	HLA-DQB2		RORC	HLA-DPB2
RPL35A	HLA-DQB3		RPL35A	HLA-DQA1
RPL5	HLA-DRA		RPL5	HLA-DQA2
RPSA	HLA-DRB1		RPSA	HLA-DQB1-AS1
RTEL1	HLA-DRB5		RTEL1	HLA-DQB2
RUNX1	HLA-DRB6		SAMD9	HLA-DRB1
SAMD9	HLA-DRB9		SAMD9L	HMBS
SAMD9L	HLA-E		SAMHD1	HMGA1
SAMHD1	HLA-F		SBDS	HMGN1P3
SBDS	HLA-F-AS1		SEC61A1	HMGN3
SEC61A1	HLA-G		SEMA3E	HMGN4
SEMA3E	HLA-H		SERPING1	HNF4A
SERPING1	HLA-J		SH2D1A	HNF4G
SH2D1A	HLA-K		SH3BP2	HNRNPA1P1
SH3BP2	HLA-L		SKIV2L	HS3ST1
SLC11A1	HLA-N		SLC11A1	HSD17B8
SLC29A3	HLA-P		SLC29A3	HSP90AB1
SLC35C1	HLA-S		SLC35C1	HTD2
SLC46A1	HLA-T		SLC46A1	ICAM5
SMARCAL1	HLA-U		SMARCAL1	IDH3G
SMARCD2	HLA-V		SMARCD2	IFT46
SNX10	HLA-W		SNX10	IKZF3
SPINK5	HLA-Z		SOCS1	IKZF4
SPPL2A	HMBS		SP110	IL15RA
SRP54	HMGB3P20		SPINK5	IL23R
STAT5B	HMGB3P9		SPPL2A	IL6R
STIM1	HMGN3		SRP54	INPP5B
STK4	HNF4A		STAT5B	intron_variant
STN1	HNF4G		STIM1	IP6K3
STX11	HNRNPA1P2		STK4	IQCB2P
STXBP2	HNRNPCP4		STN1	IRF1
TADA2A	HOTAIRM1		STX11	IRF5
TAOK2	HOXA-AS2		STXBP2	ITPR3
TARBP2	HOXA-AS3		TADA2A	JAML
TAZ	HOXA1		TAOK2	JUN
TBK1	HOXA2		TARBP2	JUNB
TBX1	HOXA3		TBK1	JUND
TCIRG1	HOXA5		TBX1	KDM5B
TCN2	HOXA6		TCIRG1	KIAA0182
TECR	HOXA7		TCN2	KIAA1161
TERC	HSD17B8		TECR	KIFC1
TERT	HSPA1A		TERC	KRI1
TFRC	HSPA1B		TERT	KRT18P39
TGFBR1	HSPA1L		TFRC	LAGE3
TGFBR2	HSPB9		TGFBR1	LARP1P1
THBD	HTATSF1P1		TGFBR2	LARRPM
TICAM1	IER3		THBD	LCA10
TINF2	IFFO1		TICAM1	LEMD2
TIRAP	IFI30		TINF2	LINC00240
TLR3	IFITM4P		TIRAP	LINC00336
TMC6	IFT80		TLR3	LINC00491
TMC8	IGSF3		TMC6	LINC00533
TMEM173	IL12A		TMC8	LINC00593
TNFAIP3	IL12A-AS1		TMEM173	LINC01012
TNFRSF11A	IL15RA		TNFRSF11A	LINC01016
TNFRSF13B	IL7		TNFRSF13B	LINC01104
TNFRSF13C	ILF3-AS1		TNFRSF13C	LINC01185
TNFRSF4	INAVA		TNFRSF1A	LINC01278
TNFSF10	INO80E		TNFRSF4	LINC01556
TNFSF11	IP6K3		TNFSF10	LINC01623
TNFSF12	IQCB1		TNFSF11	LINC01772
TNRT1	IQCJ-SCHIP1		TNFSF12	LINC01783
TPP1	IRF1		TNRT1	LINC01882
TPP2	ITPR3		TPP1	LINC02357
TRAC	JAML		TPP2	LINC02539
TRAF3	JAZF1		TRAC	LINC02649
TRAF3IP2	JAZF1-AS1		TRAF3	LINC02656
TREX1	JUN		TRAF3IP2	LINC02694
TRIM25	JUNB		TREX1	LINC02865
TRNT1	JUND		TRIM25	LINC02934
TTC37	KCNH4		TRNT1	LIPT1
TTC7A	KCTD13		TTC37	LOC100130476
TWEAK	KDM5B		TTC7A	LOC100131289
UNC119	KIAA1107		TWEAK	LOC100507173
UNC13D	KIAA1683		UNC119	LOC100507584
UNC93B1	KIAA1841		UNC13D	LOC145837
UNG	KIAA1949		UNC93B1	LOC146513
USB1	KIF21B		UNG	LOC253039
USP18	KIF5A		USB1	LOC285819
VAV1	KIFC1		USP18	LOC400550
VPREB1	KLRB1		VAV1	LOC407835
VPS13B	KLRF1		VPREB1	LOC732275
VPS45	KLRK1		VPS13B	LONRF2
WAS	KRI1		VPS45	LOW
WDR1	KRTAP5-10		WAS	LRIG2
WIPF1	KRTAP5-7		WDR1	LRRC3C
WNT10A	KRTAP5-8		WIPF1	MACIR
WRAP53	KRTAP5-9		WNT10A	MAFF
XIAP	LDLR		WRAP53	MAFK
XRCC4	LEMD2		XIAP	MAGI3
ZAP70	LINC00240		XRCC4	MANEAL
ZBTB24	LINC00243		ZAP70	MAX
ZNF341	LINC00271		ZBTB24	MAZ
	LINC00336		ZNF341	MBD4
	LINC00533			MECP2
	LINC00707			MED1
	LINC01146			MED24
	LINC01147			MEF2A
	LINC01149			MEF2C
	LINC01556			MEGF9
	LINC01623			Metazoa_SRP
	LINC01967			MFAP2
	LINC02390			MGAT3
	LINC02569			MIEN1
	LINC02570			MIR1275
	LINC02571			MIR3143
	LITAF			MIR3202-1
	LMAN2			MIR3202-2
	LMBRD2			MIR3934
	LMOD1			MIR3939
	LOC400027			MIR4305
	LOC727677			MIR4492
	LRP1			MIR4647
	LSM2			MIR4728
	LST1			MIR629
	LTA			MIR7159
	LTB			MIR718
	LTBR			MLL
	LY6G5B			MLN
	LY6G5C			MMEL1
	LY6G6C			MMEL1-AS1
	LY6G6D			MNF1
	LY6G6E			MODERATE
	LY6G6F			MODIFIER
	MAB21L3			MRPL14
	MAFF			MRPL4
	MAFK			MSL1
	MAN1A2			MST1L
	MAPK3			MST1P2
	44994			MTA3
	MARCHF9			MTF1
	MARS			MTHFSD
	MAST3			MTMR9
	MAX			MTND5P20
	MAZ			MXI1
	MBD4			MYBL2
	MCCD1			MYC
	MCCD1P1			MYL6B
	MCCD1P2			NAA10
	MCOLN2			NANOG
	MDC1			NBEAL1
	MDC1-AS1			NBPF1
	MEF2A			NCOA5
	MEF2C			NCRNA00336
	MEPCE			NEUROD2
	METTL1			NFATC1
	METTL21B			NFE2
	MICA			NFIC
	MICB			NFKBIE
	MICB-DT			NFYA
	MICC			NFYB
	MICD			NKAPL
	MICE			NLRX1
	MICF			NMD
	MICG			NMS
	MIR1204			NONOP2
	MIR1205			NPAS2
	MIR1207			NPM1P33
	MIR1208			NR2C2
	MIR1236			NR2F2
	MIR1278			NRF1
	MIR219-1			NUDT3
	MIR219A1			ODCP
	MIR26A2			OLFML3
	MIR3135B			OLIG3
	MIR3143			OPN1SW
	MIR320B1			OR1F12
	MIR4492			OR1F12P
	MIR4640			OR2B2
	MIR4646			OR2B6
	MIR548AC			OR2B7P
	MIR548H2			OR2B8P
	MIR6721			OR2E1P
	MIR6754			OR2W4P
	MIR6759			OR2W6P
	MIR6832			ORMDL3
	MIR6833			PACSIN1
	MIR6834			PADI2
	MIR6873			PADI4
	MIR6891			PAM
	MIR877			PAPOLG
	MLL			PAX5
	MMEL1			PBX3
	MMEL1-AS1			PDCL3
	MOG			PDE4A
	MPIG6B			PDHB
	MPV17L2			PDZD4
	MROH3P			PERP
	MRPS18B			PEX7
	MRPS28			PFDN6
	MSH5			PFKFB3
	MSRA			PGAP3
	MTA3			PGBD1
	MTCH1			PHF1
	MTCO3P1			PHF19
	MUC21			PHF24
	MUC22			PHF8
	MUCL3			PHLDB1
	MXD3			PHTF1
	MXI1			PIGO
	MYBL2			PLCL2
	MYC			PLCL2-AS1
	NADSYN1			PLTP
	NANOG			PLXNA3
	NAP1L4P1			PLXNB3
	NAPGP2			PMEL
	NAV1			PML
	NCOA7			PNMT
	NCR3			POLR2A
	NCRNA00336			POLR3A
	NDRG1			POLR3G
	NDUFB8P2			POM121L2
	NELFE			POM121L6P
	NEU1			POU2F2
	NFATC1			POU3F1
	NFE2			POU5F1
	NFIC			PPIP5K2
	NFKBIL1			PPP1R1B
	NFYA			PRDX6
	NFYB			PRELID1P2
	NLRX1			PRELID3A
	NONOP2			PRSS16
	NOP2			PRXL2B
	NOTCH4			PSMB3
	NPIPB12			PSMB9
	NPIPB13			PSMC1P4
	NPM1P7			PSMD3
	NR2F2			PSMD5
	NRF1			PSMD5-AS1
	NRM			PSMG2
	NUBP1			PTPN2
	OR11A1			PTPN22
	OR12D3			PUS10
	OR14J1			PXK
	OR1F12			PXT1
	OR2B7P			RAB14
	OR2B8P			RAB1A
	OR2H2			RAB44
	OR2H4P			RAB5B
	OR2I1P			RAD21
	OR2J3			RAD51B
	OR5V1			RAD51L1
	OS9			RAPH1
	PAIP1P1			RBBP5
	PAPOLG			RBM17
	PAX5			RBPJ
	PBMUCL1			RC3H1
	PBX2			RCL1
	PBX3			RCOR1
	PCAT1			REL-DT
	PDE4A			RELA
	PDE4C			RENBP
	PFDN6			REST
	PFKFB3			REV1
	PGBD1			RGL2
	PGPEP1			RING1
	PHF1			RN7SL306P
	PHF8			RN7SL632P
	PHLDB1			RNA5SP184
	PIK3R2			RNASET2
	PIP4K2C			RNF216
	PKIA			RNU2-45P
	PLA1A			RNU4-51P
	PLCH2			RNU6-1149P
	PLEKHG6			RNU6-233P
	PML			RNU6-376P
	POGLUT1			RNU6-474P
	POLR1H			RNU6-502P
	POLR1HASP			RNU6-584P
	POLR2A			RNU7-16P
	POLR2LP1			RNU7-26P
	POLR3A			RNU86
	POM121L2			RNY4P14
	POPDC2			RP1-111C20.4
	POU2F2			RP1-153G14.4
	POU5F1			RP1-167A14.2
	POU5F1B			RP1-221C16.8
	PPIAP9			RP1-313I6.12
	PPP1R10			RP1-37C10.3
	PPP1R11			RP1-50J22.4
	PPP1R18			RP11-1012A1.4
	PPP1R2P1			RP11-102L12.2
	PPT2			RP11-108M9.3
	PRDM1			RP11-108M9.4
	PRKAA1			RP11-108M9.5
	PRM1			RP11-109P14.9
	PRM2			RP11-110I1.11
	PRM3			RP11-110I1.12
	PRR3			RP11-110I1.6
	PRRC2A			RP11-13P5.1
	PRRT1			RP11-148O21.2
	PRRT2			RP11-148O21.3
	PRSS16			RP11-148O21.4
	PRXL2B			RP11-148O21.6
	PSMB8-AS1			RP11-158I9.8
	PSMB9			RP11-195F19.9
	PSORS1C1			RP11-263J14.1
	PSORS1C2			RP11-265N7.1
	PSORS1C3			RP11-275I4.2
	PTGER4			RP11-286H14.4
	PTK2			RP11-286H14.8
	PTMAP1			RP11-305M3.2
	PTRF			RP11-309L24.10
	PUS10			RP11-309L24.2
	PVT1			RP11-345P4.9
	PXT1			RP11-351I21.6
	RAB11FIP1			RP11-351I21.7
	RAB24			RP11-355B11.2
	RAB3A			RP11-356I2.4
	RAB5C			RP11-359I18.5
	RAD21			RP11-387H17.4
	RANP1			RP11-390P2.4
	RAVER1			RP11-415F23.3
	RBBP5			RP11-418H16.1
	RBM17			RP11-426L16.3
	RCOR1			RP11-457M11.5
	RDBP			RP11-457M11.7
	REL-DT			RP11-463O9.1
	RELA			RP11-465L10.10
	REST			RP11-481A20.10
	RGL2			RP11-493E12.1
	RGS1			RP11-514O12.2
	RGS13			RP11-514O12.4
	RGS14			RP11-563J2.3
	RGS2			RP11-647K16.1
	RING1			RP11-64C12.8
	RMI2			RP11-690G19.4
	RN7SKP186			RP11-732M18.2
	RN7SL353P			RP11-770J1.4
	RN7SL391P			RP11-861E21.2
	RNA5SP184			RP11-93B10.3
	RNA5SP206			RP11-973H7.1
	RNF39			RP11-977G19.11
	RNF5			RP3-333H23.9
	RNFT1			RP3-340B19.2
	RNU4-59P			RP3-395M20.12
	RNU6-1083P			RP3-395M20.2
	RNU6-1133P			RP3-395M20.3
	RNU6-283P			RP3-395M20.7
	RNU6-603P			RP3-395M20.8
	RNU6-835P			RP3-395M20.9
	RNU6-850P			RP3-425P12.4
	RNU6-959P			RP4-730K3.3
	RNU7-26P			RP5-1028K7.2
	RNY4P10			RP5-1073O3.2
	RP1-102E24.8			RP5-874C20.7
	RP1-111C20.4			RP5-875O13.7
	RP1-170O19.2			RPL10
	RP1-170O19.6			RPL13AP10
	RP1-313I6.12			RPL13P2
	RP1-50J22.4			RPL17P22
	RP11-110I1.11			RPL21P33
	RP11-110I1.12			RPL23AP64
	RP11-131L23.1			RPL3
	RP11-13P5.1			RPL32P1
	RP11-13P5.2			RPL32P23
	RP11-159M11.2			RPL5P30
	RP11-168O16.1			RPLP2P1
	RP11-168O16.2			RPP14
	RP11-169N13.4			RPP25L
	RP11-178C3.2			RPS10
	RP11-22B23.1			RPS10-NUDT3
	RP11-27K13.3			RPS12P3
	RP11-27M24.1			RPS18
	RP11-300J18.2			RPS19BP1
	RP11-345P4.9			RPS25
	RP11-347C12.12			RPS26
	RP11-386E5.1			RPS6KA2
	RP11-386I23.1			RSBN1
	RP11-396B14.2			RSPH1
	RP11-414H17.7			RSPH3
	RP11-455F5.3			RUNX3
	RP11-455F5.4			RXRA
	RP11-485G7.5			SAP30
	RP11-485G7.6			SCAND3
	RP11-493E12.1			SCGN
	RP11-493E12.2			SDHB
	RP11-525E9.1			SEH1L
	RP11-536K7.3			SERTAD2
	RP11-571M6.17			SETDB1
	RP11-571M6.7			SF3A3
	RP11-578O24.2			SFT2D1
	RP11-58A17.3			SHE
	RP11-599J14.2			SIKE1
	RP11-620J15.1			SIMALR
	RP11-620J15.2			SIN3A
	RP11-620J15.3			SIRT6
	RP11-656E20.3			SIX5
	RP11-660L16.2			SLC10A3
	RP11-66H6.4			SLC12A5
	RP11-684B2.3			SLC16A1-AS1
	RP11-705C15.2			SLC17A1
	RP11-705C15.3			SLC17A3
	RP11-705C15.4			SLC17A4
	RP11-726G1.1			SLC29A1
	RP11-732M18.2			SLC35B2
	RP11-758H9.2			SLC35C2
	RP11-75L1.1			SLC39A7
	RP11-770J1.4			SLC6A8
	RP11-876N24.3			SMARCA4
	RP11-876N24.4			SMARCC1
	RP11-876N24.5			SMC3
	RP13-735L24.1			SMCR7L
	RP3-388E23.2			SMIM15P2
	RP3-395M20.12			SNIP1
	RP3-395M20.2			SNORA29
	RP3-395M20.3			SNORA63
	RP3-395M20.7			SNORA63.12
	RP3-395M20.8			SNORA74.1
	RP3-395M20.9			SNORA77.2
	RP5-1011O1.2			SNORD43
	RP5-1086K13.1			SNORD83A
	RPAP2			SNORD83B
	RPL10P7			snoU13.19
	RPL12P1			snoU13.218
	RPL13AP			snoU13.285
	RPL15P4			snoU13.374
	RPL21P33			SP1
	RPL23AP1			SP2
	RPL23AP64			SP4
	RPL32P1			SPI1
	RPL32P23			SPRED1
	RPL35AP4			SPRED2
	RPL3P2			SRF
	RPL7AP38			SRPK3
	RPL7AP7			SSR4
	RPL7P4			ST7L
	RPL7P46			STAC2
	RPP21			STARD3
	RPS12P3			STAT4
	RPS18			STAT4-AS1
	RPS25			STIM2
	RPS29P21			STK38
	RPS6KB1			STOM
	RSL1D1			STOML2
	RSPH3			SUOX
	RUNX3			SYNGAP1
	RXRA			SYNGR1
	RXRB			SYT6
	SAP30			TAB1
	SAPCD1			TAF1
	SAPCD1-AS1			TAF11
	SCARNA7			TAF7
	SCHIP1			TAGAP
	SCNN1A			TAGAP-AS1
	SEZ6L2			TAL1
	SFTA2			TBC1D19
	SHLD2P2			TBL1XR1
	SIN3A			TBP
	SIRT6			TCAP
	SIX5			TCF12
	SKAP2			TCF7L2
	SKIC2			TCP10L2
	SLC15A2			TCTE1
	SLC22A15			TDH
	SLC25A24			TDRD10
	SLC25A32			TEAD4
	SLC26A10			TF
	SLC34A1			THAP1
	SLC35E1			THOC2
	SLC39A7			THRA
	SLC44A2			THY1
	SLC44A4			TKTL1
	SLX1B			TLE3
	SMAP1			TMEM151B
	SMARCA4			TMEM187
	SMARCB1			TMEM229B
	SMARCC1			TMEM25
	SMC3			TMEM63B
	SMC4			TMPRSS13
	SMG1P5			TMPRSS3
	SMG1P6			TMPRSS4
	SNHG32			TNFRSF14
	SNHG5			TNFRSF14-AS1
	SNORA29			TNFSF4
	SNORA38			TNNC2
	SNORA40.5			TNPO3
	SNORA66			TOB2P1
	SNORD117			TPI1P2
	SNORD32B			TRAF1
	SNORD48			TRAPPC4
	SNORD50A			TREH
	SNORD50B			TREHP1
	SNORD52			TRIM27
	SNORD72			TRIM28
	SNORD84			TRIM33
	snoU109.3			TRIM38
	snoU13.435			TRNAI2
	SP1			TRNAI6
	SP140			TSGA10
	SP140L			TSPAN33
	SP2			TTC34
	SP4			TTC36
	SPI1			TUBB6
	SRF			U1.108
	STAT4			U2.33
	STK19			U3
	STK19B			U3.5
	STK38			U52111.14
	SUCLA2P1			U6.12
	SUMO2P1			U6.1275
	SUPT20H			U6.1317
	SYNGAP1			U6.414
	TAF1			U6.531
	TAF7			U6.576
	TAGAP			U6.612
	TAGAP-AS1			U6.888
	TAL1			U6.914
	TAPBPL			U6.919
	TBCC			U6atac.5
	TBL1XR1			U91328.19
	TBP			U91328.22
	TBX6			UBASH3A
	TCF12			UBE2C
	TCF19			UBL4A
	TCF7L2			UBTF
	TEAD4			UGP2
	TFAP2A			UHRF1BP1
	TFAP2C			UNC93A
	THAP12P7			UPK2
	TIGD1L			UQCC2
	TIMMDC1			USF1
	TIMMDC1-DT			USF2
	TMEM161A			USP2
	TMEM183AP1			USP34
	TMEM25			UTP11
	TMEM39A			VN1R10P
	TMEM75			VN1R11P
	TMPOP1			VN1R12P
	TMPRSS13			VN1R13P
	TNF			VPS11
	TNFRSF14			VPS52
	TNFRSF17			WAKMAR2
	TNFSF14			WDR46
	TNKS2-AS1			WFDC13
	TNP2			WFDC3
	TNXA			WI2-89031B12.1
	TNXB			WIPF2
	TOB2P1			WRNIP1
	TPI1			XKR6
	TRAPPC4			XX-FW83563B9.5
	TREH			YRDC
	TREHP1			YY1
	TRIM10			ZBED9
	TRIM15			ZBTB22
	TRIM26			ZBTB33
	TRIM26BP			ZBTB7A
	TRIM27			ZBTB9
	TRIM28			ZC3H10
	TRIM31			ZC3H12A
	TRIM31-AS1			ZDHHC7
	TRIM39			ZEB1
	TRIM39-RPP21			ZFP36L1
	TRIM40			ZFYVE26
	TRIM45			ZGLP1
	TSBP1			ZKSCAN1
	TSBP1-AS1			ZKSCAN3
	TSFM			ZKSCAN4
	TSPAN31			ZKSCAN8
	TTC33			ZKSCAN8P1
	TTC34			ZKSCAN8P2
	TTC36			ZNF143
	TTF2			ZNF165
	TUBB			ZNF184
	TUBD1			ZNF187
	TUBG2			ZNF192
	TVP23A			ZNF192P1
	TXNDC11			ZNF192P2
	U1.4			ZNF193
	U1.72			ZNF204P
	U4.57			ZNF217
	U6.1230			ZNF263
	U6.1291			ZNF274
	U6.414			ZNF311
	U6.447			ZNF322
	U6.612			ZNF335
	U6.653			ZNF391
	U6.898			ZNF602P
	U6.919			ZNF603P
	UBD			ZPBP2
	UBQLN1P1			ZSCAN12
	UBTF			ZSCAN12P1
	UCHL5			ZSCAN16
	UPK2			ZSCAN16-AS1
	UQCC2			ZSCAN23
	UQCRHP1			ZSCAN26
	USE1			ZSCAN31
	USF1			ZSCAN9
	USF2
	USP8P1			[RA]:
	VAMP1			AARS2
	VARS			ABCD1
	VARS1			ABCG4
	VARS2			ABHD6
	VEGFA			ABI2
	VMP1			ABL2
	VPS11			ABT1
	VPS52			AC007386.4
	VTCN1			AC009677.1
	VWA7			AC010733.5
	WASF5P			AC012370.3
	WDR46			AC016747.3
	WNK4			AC018690.1
	WRNIP1			AC067945.4
	XXbac-BCX196D17.5			AC074391.1
	XXbac-BPG116M5.17			AC087491.2
	XXbac-BPG13B8.10			AC091178.1
	XXbac-BPG154L12.4			AC092327.1
	XXbac-BPG154L12.5			AC092667.2
	XXbac-BPG170G13.32			AC098614.2
	XXbac-BPG181B23.6			AC125238.1
	XXbac-BPG181B23.7			ACAT2
	XXbac-BPG246D15.9			ACTN4P2
	XXbac-BPG248L24.10			ACTR2
	XXbac-BPG248L24.12			AF131215.2
	XXbac-BPG248L24.13			AF131215.3
	XXbac-BPG249D20.9			AF131215.9
	XXbac-BPG250I8.13			AF131216.5
	XXbac-BPG252P9.10			AFF3
	XXbac-BPG252P9.9			AHCYP2
	XXbac-BPG254F23.7			AHSA2
	XXbac-BPG27H4.8			AL022393.9
	XXbac-BPG283O16.9			AL357060.1
	XXbac-BPG299F13.17			AL590403.1
	Y_RNA			ALG1L11P
	YPEL3			ANKRD45
	YY1			ANKRD55
	ZBED9			AP002954.3
	ZBTB12			AP002954.4
	ZBTB22			AP1M2
	ZBTB33			AP4B1
	ZBTB7A			AP4B1-AS1
	ZBTB9			ARCN1
	ZC2HC1A			ARHGAP4
	ZC3H7A			ARHGEF10L
	ZCWPW1			ARHGEF9
	ZCWPW2			ARID3A
	ZDHHC20P1			ARID5B
	ZDHHC20P2			ASB12
	ZFP57			ATF1
	ZKSCAN1			ATF2
	ZKSCAN3			ATF3
	ZKSCAN4			ATF4
	ZKSCAN8			ATP13A2
	ZNF143			ATP5L
	ZNF165			AVPR2
	ZNF184			B3GALT4
	ZNF192P1			BACH1
	ZNF192P2			BAK1
	ZNF204P			BATF
	ZNF217			BCAP31
	ZNF250			BCAS2
	ZNF263			BCL11A
	ZNF311			BCL2L15
	ZNF322			BCL3
	ZNF391			BCL9L
	ZNF602P			BCLAF1
	ZNF603P			BDP1
	ZNF70P1			BHLHE40
	ZNRD1			BLK
	ZNRD1-AS1			BRCA1
	ZNRD1ASP			BRCC3
	ZSCAN12			BRD2
	ZSCAN12P1			BRF1
	ZSCAN23			BTN1A1
	ZSCAN26			BTN1A1P1
	ZSCAN31			BTN2A1
	ZSCAN9			BTN2A2
				BTN2A3P
				BTN3A1
				BTN3A2
				BTN3A3
				C15orf50
				C15orf53
				C16orf74
				C17orf37
				C1orf122
				C1orf141
				C20orf123
				C2orf74
				C6orf1
				C6orf106
				C6orf123
				C6orf125
				C8orf12
				C9orf24
				CACNB1
				CALU
				CAPZA1
				CARF
				CASC3
				CBR1
				CBX3
				CBX7
				CCDC136
				CCDC153
				CCDC84
				CCDC91
				CCKAR
				CCL21
				CCNT2
				CCR6
				CCSER1
				CD28
				CDC6
				CDH22
				CDK12
				CDK5RAP2
				CDYL2
				CEBPB
				CEBPD
				CEP192
				CEP43
				CEP68
				CEP76
				CHD1
				CHD2
				CHST10
				CLNK
				CNTRL
				COG6
				COL11A2
				COTL1
				COX4I1
				COX4NB
				COX7CP3
				CROCC
				CROCCP4
				CSF3
				CTA-14H9.5
				CTBP2
				CTC-236F12.4
				CTC-493P15.3
				CTCF
				CTCFL
				CTD-2325P2.3
				CTD-2325P2.4
				CTD-2566J3.1
				CTSA
				CTSB
				CUTA
				CXCR5
				CYP20A1
				DARS2
				DAXX
				DCAF5
				DDX6
				DHX29
				DNALI1
				DNASE1L1
				DPAGT1
				DRAIC
				DYNLT1
				E2F1
				E2F4
				E2F6
				EBF1
				EDA
				EGR1
				EIF3KP1
				EIF5B
				ELF1
				ELK1
				ELMO2
				ENPP7P12
				EOMES
				EP300
				EPHA10
				EPHA2
				ERBB2
				ERBB3
				ETS1
				ETV7
				ETV7-AS1
				EXD2
				EZH2
				F8
				F8A1
				FAM123B
				FAM167A
				FAM167A-AS1
				FAM205A
				FAM205BP
				FAM213B
				FAM3A
				FAM50A
				FAM66A
				FAM71F2
				FAM90A25P
				FAM98B
				FBXL20
				FBXO31
				FBXW2
				FCRL1
				FCRL2
				FCRL3
				FCRL5
				FDFT1
				FDX2
				FGFR1OP
				FHL3
				FLJ30679
				FLNA
				FLNC
				FOS
				FOSL1
				FOSL2
				FOXA1
				FOXA2
				FOXC2
				FOXF1
				FOXM1
				FOXR1
				FSIP1
				FUNDC2
				GAB3
				GABPA
				GATA1
				GDF11
				GDI1
				GGNBP1
				GGTA1P
				GIN1
				GINS2
				GLS
				GNL2
				GPR31
				GPX5
				GPX6
				GRB7
				GRM4
				GSDMA
				GSDMB
				GSN
				GTF2F1
				GTF3C2
				GUSBP2
				H1-1
				H1-2
				H1-4
				H2AC1
				H2AC12
				H2AC3P
				H2AC4
				H2AC6
				H2AFX
				H2BC1
				H2BC12
				H2BC4
				H2BC5
				H2BC7
				H2BP5
				H3C1
				H3C2
				H3P26
				H4C1
				H4C2
				H4C5
				HCFC1
				HCFC1-AS1
				HCG11
				HCG25
				HDAC1
				HDAC2
				HDAC8
				HFE
				HIGH
				HINFP
				HIPK1
				HIPK1-AS1
				HIST1H1A
				HIST1H1B
				HIST1H1E
				HIST1H1PS1
				HIST1H2AB
				HIST1H2AD
				HIST1H2AE
				HIST1H2AG
				HIST1H2AH
				HIST1H2AI
				HIST1H2AJ
				HIST1H2AK
				HIST1H2AL
				HIST1H2AM
				HIST1H2BE
				HIST1H2BF
				HIST1H2BH
				HIST1H2BJ
				HIST1H2BK
				HIST1H2BL
				HIST1H2BM
				HIST1H2BN
				HIST1H2BO
				HIST1H3E
				HIST1H3F
				HIST1H3G
				HIST1H3H
				HIST1H3I
				HIST1H3J
				HIST1H4C
				HIST1H4F
				HIST1H4G
				HIST1H4H
				HIST1H4I
				HIST1H4J
				HIST1H4K
				HIST1H4L
				HLA-DMA
				HLA-DMB
				HLA-DOA
				HLA-DOB
				HLA-DPA1
				HLA-DPB1
				HLA-DPB2
				HLA-DQA1
				HLA-DQA2
				HLA-DQB1-AS1
				HLA-DQB2
				HLA-DRB1
				HMBS
				HMGA1
				HMGN1P3
				HMGN3
				HMGN4
				HNF4A
				HNF4G
				HNRNPA1P1
				HS3ST1
				HSD17B8
				HSP90AB1
				HTD2
				ICAM5
				IDH3G
				IFT46
				IKZF3
				IKZF4
				IL15RA
				IL23R
				IL6R
				INPP5B
				intron_variant
				IP6K3
				IQCB2P
				IRF1
				IRF5
				ITPR3
				JAML
				JUN
				JUNB
				JUND
				KDM5B
				KIAA0182
				KIAA1161
				KIFC1
				KRI1
				KRT18P39
				LAGE3
				LARP1P1
				LARRPM
				LCA10
				LEMD2
				LINC00240
				LINC00336
				LINC00491
				LINC00533
				LINC00593
				LINC01012
				LINC01016
				LINC01104
				LINC01185
				LINC01278
				LINC01556
				LINC01623
				LINC01772
				LINC01783
				LINC01882
				LINC02357
				LINC02539
				LINC02649
				LINC02656
				LINC02694
				LINC02865
				LINC02934
				LIPT1
				LOC100130476
				LOC100131289
				LOC100507173
				LOC100507584
				LOC145837
				LOC146513
				LOC253039
				LOC285819
				LOC400550
				LOC407835
				LOC732275
				LONRF2
				LOW
				LRIG2
				LRRC3C
				MACIR
				MAFF
				MAFK
				MAGI3
				MANEAL
				MAX
				MAZ
				MBD4
				MECP2
				MED1
				MED24
				MEF2A
				MEF2C
				MEGF9
				Metazoa_SRP
				MFAP2
				MGAT3
				MIEN1
				MIR1275
				MIR3143
				MIR3202-1
				MIR3202-2
				MIR3934
				MIR3939
				MIR4305
				MIR4492
				MIR4647
				MIR4728
				MIR629
				MIR7159
				MIR718
				MLL
				MLN
				MMEL1
				MMEL1-AS1
				MNF1
				MODERATE
				MODIFIER
				MRPL14
				MRPL4
				MSL1
				MST1L
				MST1P2
				MTA3
				MTF1
				MTHFSD
				MTMR9
				MTND5P20
				MXI1
				MYBL2
				MYC
				MYL6B
				NAA10
				NANOG
				NBEAL1
				NBPF1
				NCOA5
				NCRNA00336
				NEUROD2
				NFATC1
				NFE2
				NFIC
				NFKBIE
				NFYA
				NFYB
				NKAPL
				NLRX1
				NMD
				NMS
				NONOP2
				NPAS2
				NPM1P33
				NR2C2
				NR2F2
				NRF1
				NUDT3
				ODCP
				OLFML3
				OLIG3
				OPN1SW
				OR1F12
				OR1F12P
				OR2B2
				OR2B6
				OR2B7P
				OR2B8P
				OR2E1P
				OR2W4P
				OR2W6P
				ORMDL3
				PACSIN1
				PADI2
				PADI4
				PAM
				PAPOLG
				PAX5
				PBX3
				PDCL3
				PDE4A
				PDHB
				PDZD4
				PERP
				PEX7
				PFDN6
				PFKFB3
				PGAP3
				PGBD1
				PHF1
				PHF19
				PHF24
				PHF8
				PHLDB1
				PHTF1
				PIGO
				PLCL2
				PLCL2-AS1
				PLTP
				PLXNA3
				PLXNB3
				PMEL
				PML
				PNMT
				POLR2A
				POLR3A
				POLR3G
				POM121L2
				POM121L6P
				POU2F2
				POU3F1
				POU5F1
				PPIP5K2
				PPP1R1B
				PRDX6
				PRELID1P2
				PRELID3A
				PRSS16
				PRXL2B
				PSMB3
				PSMB9
				PSMC1P4
				PSMD3
				PSMD5
				PSMD5-AS1
				PSMG2
				PTPN2
				PTPN22
				PUS10
				PXK
				PXT1
				RAB14
				RAB1A
				RAB44
				RAB5B
				RAD21
				RAD51B
				RAD51L1
				RAPH1
				RBBP5
				RBM17
				RBPJ
				RC3H1
				RCL1
				RCOR1
				REL-DT
				RELA
				RENBP
				REST
				REV1
				RGL2
				RING1
				RN7SL306P
				RN7SL632P
				RNA5SP184
				RNASET2
				RNF216
				RNU2-45P
				RNU4-51P
				RNU6-1149P
				RNU6-233P
				RNU6-376P
				RNU6-474P
				RNU6-502P
				RNU6-584P
				RNU7-16P
				RNU7-26P
				RNU86
				RNY4P14
				RP1-111C20.4
				RP1-153G14.4
				RP1-167A14.2
				RP1-221C16.8
				RP1-313I6.12
				RP1-37C10.3
				RP1-50J22.4
				RP11-1012A1.4
				RP11-102L12.2
				RP11-108M9.3
				RP11-108M9.4
				RP11-108M9.5
				RP11-109P14.9
				RP11-110I1.11
				RP11-110I1.12
				RP11-110I1.6
				RP11-13P5.1
				RP11-148O21.2
				RP11-148O21.3
				RP11-148O21.4
				RP11-148O21.6
				RP11-158I9.8
				RP11-195F19.9
				RP11-263J14.1
				RP11-265N7.1
				RP11-275I4.2
				RP11-286H14.4
				RP11-286H14.8
				RP11-305M3.2
				RP11-309L24.10
				RP11-309L24.2
				RP11-345P4.9
				RP11-351I21.6
				RP11-351I21.7
				RP11-355B11.2
				RP11-356I2.4
				RP11-359I18.5
				RP11-387H17.4
				RP11-390P2.4
				RP11-415F23.3
				RP11-418H16.1
				RP11-426L16.3
				RP11-457M11.5
				RP11-457M11.7
				RP11-463O9.1
				RP11-465L10.10
				RP11-481A20.10
				RP11-493E12.1
				RP11-514O12.2
				RP11-514O12.4
				RP11-563J2.3
				RP11-647K16.1
				RP11-64C12.8
				RP11-690G19.4
				RP11-732M18.2
				RP11-770J1.4
				RP11-861E21.2
				RP11-93B10.3
				RP11-973H7.1
				RP11-977G19.11
				RP3-333H23.9
				RP3-340B19.2
				RP3-395M20.12
				RP3-395M20.2
				RP3-395M20.3
				RP3-395M20.7
				RP3-395M20.8
				RP3-395M20.9
				RP3-425P12.4
				RP4-730K3.3
				RP5-1028K7.2
				RP5-1073O3.2
				RP5-874C20.7
				RP5-875O13.7
				RPL10
				RPL13AP10
				RPL13P2
				RPL17P22
				RPL21P33
				RPL23AP64
				RPL3
				RPL32P1
				RPL32P23
				RPL5P30
				RPLP2P1
				RPP14
				RPP25L
				RPS10
				RPS10-NUDT3
				RPS12P3
				RPS18
				RPS19BP1
				RPS25
				RPS26
				RPS6KA2
				RSBN1
				RSPH1
				RSPH3
				RUNX3
				RXRA
				SAP30
				SCAND3
				SCGN
				SDHB
				SEH1L
				SERTAD2
				SETDB1
				SF3A3
				SFT2D1
				SHE
				SIKE1
				SIMALR
				SIN3A
				SIRT6
				SIX5
				SLC10A3
				SLC12A5
				SLC16A1-AS1
				SLC17A1
				SLC17A3
				SLC17A4
				SLC29A1
				SLC35B2
				SLC35C2
				SLC39A7
				SLC6A8
				SMARCA4
				SMARCC1
				SMC3
				SMCR7L
				SMIM15P2
				SNIP1
				SNORA29
				SNORA63
				SNORA63.12
				SNORA74.1
				SNORA77.2
				SNORD43
				SNORD83A
				SNORD83B
				snoU13.19
				snoU13.218
				snoU13.285
				snoU13.374
				SP1
				SP2
				SP4
				SPI1
				SPRED1
				SPRED2
				SRF
				SRPK3
				SSR4
				ST7L
				STAC2
				STARD3
				STAT4
				STAT4-AS1
				STIM2
				STK38
				STOM
				STOML2
				SUOX
				SYNGAP1
				SYNGR1
				SYT6
				TAB1
				TAF1
				TAF11
				TAF7
				TAGAP
				TAGAP-AS1
				TAL1
				TBC1D19
				TBL1XR1
				TBP
				TCAP
				TCF12
				TCF7L2
				TCP10L2
				TCTE1
				TDH
				TDRD10
				TEAD4
				TF
				THAP1
				THOC2
				THRA
				THY1
				TKTL1
				TLE3
				TMEM151B
				TMEM187
				TMEM229B
				TMEM25
				TMEM63B
				TMPRSS13
				TMPRSS3
				TMPRSS4
				TNFRSF14
				TNFRSF14-AS1
				TNFSF4
				TNNC2
				TNPO3
				TOB2P1
				TPI1P2
				TRAF1
				TRAPPC4
				TREH
				TREHP1
				TRIM27
				TRIM28
				TRIM33
				TRIM38
				TRNAI2
				TRNAI6
				TSGA10
				TSPAN33
				TTC34
				TTC36
				TUBB6
				U1.108
				U2.33
				U3
				U3.5
				U52111.14
				U6.12
				U6.1275
				U6.1317
				U6.414
				U6.531
				U6.576
				U6.612
				U6.888
				U6.914
				U6.919
				U6atac.5
				U91328.19
				U91328.22
				UBASH3A
				UBE2C
				UBL4A
				UBTF
				UGP2
				UHRF1BP1
				UNC93A
				UPK2
				UQCC2
				USF1
				USF2
				USP2
				USP34
				UTP11
				VN1R10P
				VN1R11P
				VN1R12P
				VN1R13P
				VPS11
				VPS52
				WAKMAR2
				WDR46
				WFDC13
				WFDC3
				WI2-89031B12.1
				WIPF2
				WRNIP1
				XKR6
				XX-FW83563B9.5
				YRDC
				YY1
				ZBED9
				ZBTB22
				ZBTB33
				ZBTB7A
				ZBTB9
				ZC3H10
				ZC3H12A
				ZDHHC7
				ZEB1
				ZFP36L1
				ZFYVE26
				ZGLP1
				ZKSCAN1
				ZKSCAN3
				ZKSCAN4
				ZKSCAN8
				ZKSCAN8P1
				ZKSCAN8P2
				ZNF143
				ZNF165
				ZNF184
				ZNF187
				ZNF192
				ZNF192P1
				ZNF192P2
				ZNF193
				ZNF204P
				ZNF217
				ZNF263
				ZNF274
				ZNF311
				ZNF322
				ZNF335
				ZNF391
				ZNF602P
				ZNF603P
				ZPBP2
				ZSCAN12
				ZSCAN12P1
				ZSCAN16
				ZSCAN16-AS1
				ZSCAN23
				ZSCAN26
				ZSCAN31
				ZSCAN9
