# Supplementary material for: Genes causative of primary immunodeficiency are risk factors for and are over-expressed in systemic lupus erythematosus
Source: Front Immunol. 2026 Mar 3;17:1494343. doi: 10.3389/fimmu.2026.1494343 (PMC13040371; doi:10.3389/fimmu.2026.1494343)
Supplement: Supplementary file 8 [file Table4.xlsx]

## Sheet: Sheet1
BIG-C® Category	Odds Ratio	p	CF1	CF2	# Matching genes	Category size	Matching genes
Pattern-Recognition-Receptors	7.266	2.04e-13	4.54	11.24	26	196	CARD9, ERBIN, IFIH1, IRAK1, IRAK4, IRF2BP2, IRF3, IRF7, IRF9, ISG15, MEFV, MYD88, NLRC4, NLRP1, NLRP12, NLRP3, NOD2, TBK1, TICAM1, TIRAP, TLR3, TRAF3, TREX1, TRIM25, UNC93B1, USP18
DNA-Repair	4.17	2.5e-07	2.5	6.65	21	255	CIB1, DCLRE1B, DCLRE1C, ERCC6L2, FAAP24, FANCA, FANCC, FANCE, LIG1, LIG4, MSH6, NBN, NHEJ1, NSMCE3, PMS2, POLE2, PRKDC, RAD52, RNF168, RTEL1, XRCC4
Pro-Apoptosis	3.795	0.0006	1.76	7.32	10	129	AK2, BCL10, CASP10, CASP8, FADD, FAS, FASLG, TNFRSF1A, TNFSF10, TNFSF12
Interferon-Stimulated-Genes	3.788	0.0262	0.98	10.46	4	51	MX2, SAMD9, SAMD9L, SP110
MHC-Class-ONE	3.49	0.0334	0.91	9.58	4	55	B2M, TAP1, TAP2, TAPBP
Reactive-Oxygen-Species-Protection	2.893	0.0945	0.57	9.08	3	49	CYBA, NCF2, NCF4
Melanosome	2.598	0.3323	0.06	16.68	1	18	MLPH
Lysosome	2.508	0.005	1.26	4.54	12	228	ACP5, ATP6AP1, ATP6V0A2, BLOC1S6, CLCN7, CTSC, DNASE2, HEXB, LIPA, SLC29A3, TCIRG1, TPP1
MicroRNA-Processing	2.212	0.2387	0.26	8.6	2	42	ADAR, TARBP2
Glyc/Gluconeo and Pentose Phosphate	2.138	0.095	0.68	5.21	5	109	G6PC, G6PC3, G6PD, GPI, SLC37A4
Anti-Apoptosis	2.077	0.1858	0.42	6.41	3	67	CARD14, RIPK1, XIAP
WNT-Signaling	1.473	0.4012	0.17	5.6	2	62	ROR2, WNT10A
Intracellular-Signaling	1.348	0.1782	0.84	2.06	24	825	CDCA7, IKBKB, IKBKG, JAK1, KRAS, MAP3K14, NFAT5, NFKB1, NFKB2, NFKBIA, NRAS, PRKCD, PTEN, REL, RELB, RNF31, STAT1, STAT2, STAT3, STAT5A, STAT5B, TAOK2, TRAF3IP2, TYK2
Pro-Cell-Cycle	1.322	0.3112	0.67	2.37	12	416	BLM, CDK4, CDK6, GINS1, MCM4, PCNA, POLA1, RECQL4, RNASEH2A, RNASEH2B, RNASEH2C, TERT
Nucleus-and-Nucleolus	1.267	0.405	0.64	2.27	12	433	ACD, CTC1, DKC1, DNASE1L3, NOP10, RANBP2, SKIV2L, STN1, TERC, TINF2, USB1, WRAP53
MHC-Class-TWO	1.261	0.5544	0.03	7.55	1	36	RFXANK
Integrin-Pathway	1.032	0.797	0.28	2.72	4	175	ACTB, FBN1, RAC1, RAC2
Endosome-and-Vesicles	1.013	0.8639	0.46	1.97	9	401	AP1S3, AP3B1, AP3D1, LAMTOR2, LYST, PLEKHM1, RAB27A, SNX10, STX11
Endocytosis	0.913	1	0.24	2.4	4	197	ARPC1B, RET, VPS45, WIPF1
Immune-Secreted	0.862	1	0.31	1.92	6	312	C1QB, C1R, C1S, C7, CCL2, MASP1
Nuclear-Receptor-Transcription	0.848	1	0.02	4.97	1	53	RORC
mRNA-Processing	0.799	0.6426	0.36	1.55	9	502	CEBPE, NHP2, PARN, RNASEL, RPL35A, RPL5, RPSA, SBDS, TTC37
Chromatin-Remodeling	0.731	0.5281	0.31	1.47	8	486	CHD7, INO80, KDM6A, KMT2A, KMT2D, MYSM1, SMARCAL1, SMARCD2
Endoplasmic-Reticulum	0.674	0.3153	0.3	1.31	9	590	EXTL3, HAX1, HMOX1, JAGN1, PIGA, SEC61A1, SRP54, STIM1, TECR
Secreted-and-ECM	0.661	0.1872	0.35	1.15	13	862	ADA2, APOL1, CFH, CFHR1, CFHR2, CFHR3, CFHR4, CFHR5, CFI, COLEC11, FCN3, IL36RN, PEPD
Autophagy	0.587	1	0.01	3.39	1	76	EPG5
General-Cell-Surface	0.57	0.0244	0.32	0.94	16	1208	ADAM17, CD46, CD55, CD59, FAT4, FCGRT, IFNAR2, IFNGR1, IFNGR2, NCSTN, PLXNA1, SPPL2A, TFRC, TGFBR1, TGFBR2, TTC7A
Peroxisomes	0.543	1	0.01	3.13	1	82	PEX1
Golgi	0.531	0.0773	0.23	1.07	8	658	COPA, LRBA, MASP2, NBAS, PSEN1, PSENEN, SLC35C1, VPS13B
Transporters	0.51	0.0868	0.2	1.07	7	599	CFTR, MAGT1, ORAI1, PIEZO1, SLC46A1, TCN2, TMC8
Proteasome	0.458	0.7271	0.01	2.63	1	97	PSMB8
Unfolded-Protein-and-Stress	0.451	0.3325	0.05	1.67	2	196	DNAJC21, MBTPS2
Cytoplasm-and-Biochemistry	0.431	0.0092	0.19	0.83	9	895	CTPS1, LPIN2, MTHFD1, MVK, PGM3, PIK3CD, PIK3R1, PNP, SAMHD1
Mitochondria-General	0.376	0.02	0.12	0.89	5	576	CLPB, DNA2, RMRP, TAZ, UNG
Cytoskeleton	0.374	0.0013	0.17	0.72	9	1022	CARMIL2, CORO1A, DOCK2, DSP, FERMT3, MSN, MYH9, MYO5A, WDR1
RAS-Superfamily	0.356	0.1849	0.04	1.31	2	247	ARHGEF1, RASGRP2
Transcription-Factors	0.327	0.0001	0.15	0.61	10	1276	ELF4, GATA2, HEXIM1, MYB, PAX1, RFXAP, TBX1, TCF3, ZBTB24, ZNF341
Immune-Cell-Surface	0.302	0	0.14	0.58	9	1242	CD81, CXCR4, IL10RB, IL17RC, IL2RG, IL6ST, IL7R, PTPRC, THBD
Ubiquitylation-and-Sumoylation	0.296	0.0202	0.06	0.88	3	440	ITCH, RBCK1, TPP2
Immune-Signaling	0.29	0.0715	0.03	1.07	2	301	RUNX1, STK4
Mitochondria-DNA-to-RNA	0.262	0.1903	0.01	1.49	1	168	TRNT1
General-Transcription	0.219	0.1388	0.01	1.24	1	200	TADA2A
Unknown	0.085	4.06e-20	0.03	0.19	6	2586	C17orf62, NEAT1, OSTM1, SH3BP2, TMC6, UNC119
