# Supplementary material for: Genes causative of primary immunodeficiency are risk factors for and are over-expressed in systemic lupus erythematosus
Source: Front Immunol. 2026 Mar 3;17:1494343. doi: 10.3389/fimmu.2026.1494343 (PMC13040371; doi:10.3389/fimmu.2026.1494343)
Supplement: Supplementary file 9 [file Table5.xlsx]

## Sheet: Sheet1
PID Gene	PID SNPs	Ancestry
ADA	rs244073	AsA
AICDA	rs4242897	EA
AIRE	rs9784212	EA
AP3D1	rs12986413	EA, AA
ATP6V0A2	rs7726414	EA, AsA
BACH2	rs4707585; rs72928038	EA; EA
BCL10	rs12726649
BLM	rs401549	AsA
C1QA	rs12089677	AsA
C1QB	rs12089677; rs4917014	AsA; EA
C1QC	rs12089677	AsA
C2	rs9268199	AsA
C4A	rs11758312	AsA
C4B	rs11758312	AsA
C5	rs41308952	AA
C6	rs112021726	AsA
CARD9	rs11145974	EA, AA
CASP10	rs16837131	EA
CASP8	rs16837131	EA
CCL22	rs4359426	AsA
CD3E	rs688161	EA
CD40	rs4810485; rs6131014	EA; EA
CD46	rs17006749	AsA
CEBPB	rs11117431	EA
CEBPE	rs178770	AsA
CFB	rs3135005	AsA
CFH	rs10922144	EA, AA
CFHR1	rs10922144	EA, AA
CFHR3	rs10922144; rs1539414	EA, AA; EA
CFHR4	rs10922144	EA, AA
CHD7	rs7011788	EA
COPA	rs1061511	EA
CR2	rs17617	EA
CTLA4	rs11571293	AA
DCLRE1B	rs1217397	AsA
DKC1	rs2728538	AsA
DNA2	rs7916697	AsA
DNASE2	rs11085824	AsA
DNMT3B	rs750402	EA, AA
DOCK8	rs11788947	EA
ERBIN	rs13187024	AsA
FANCC	rs4647361	AsA
FANCE	rs9469857	AsA
FASLG	rs859652
FCGR2A	rs12139150	EA, AsA
FCGR3B	rs61803003	AsA
FCGRT	rs10419198	EA
G6PC	rs3785897	AsA
GFI1	rs11578098; rs12738833; rs6662618	EA; EA; EA, AA
GIF	rs35211634	AsA
ICOS	rs10197010	EA
IFIH1	rs35667974	EA
IFNG	rs11177019	EA
IFNGR1	rs6932056	AsA
IKBKB	rs6987649	AsA
IKZF1	rs2431697; rs4917014	EA, AA, AsA; EA, AsA
IL10	rs3122605	EA
IL10RA	rs2228054	EA
IL12RB1	rs425648	EA
IL12RB2	rs10889687	EA, AA
IL1RN	rs7569284	AsA
IL21	rs11724582; rs907715	EA; EA
IL21R	rs8060368	AsA
IL2RA	rs62626343; rs61839660	EA; EA
IL36RN	rs7569284	AsA
IL7R	rs4869426	EA
INO80	rs6492983	EA
IRAK1	rs1059702	AsA
IRAK4	rs2407782	AA
IRF4	rs2431697	AsA
IRF7	rs2396545	EA, AA
IRF8	rs11117431	EA
ITCH	rs6088765	EA
ITGAM	rs1143679	EA, AA
ITGAX	rs72799341	EA, AA
JAK3	rs425648	EA
LAMTOR2	rs17385169	AsA
LAT	rs7500321	EA, AA
LRBA	rs11946839	AsA
LYST	rs2891663	EA
MLPH	rs13399735	AsA
MOGS	rs6705628	AsA
MYSM1	rs232771	AsA
NBN	rs10504885	AsA
NCF2	rs41263646	EA
NCSTN	rs1061511	EA, AsA
NEAT1	rs12801636	EA, AA
NFKB1	rs228614	AsA
NLRC4	rs13022719	AsA
NOD2	rs17313265; rs1861757	AsA; AsA
PLEKHM1	rs183211	EA
PMS2	rs10267842	AsA
PNP	rs12588573	EA
PSMB8	rs17576984	AsA
PTPRC	rs17610618; rs3767747	EA; AsA
RAC2	rs2285110; rs5750398	AsA; AsA
RASGRP1	rs11636932	AsA
RBCK1	rs4815585	AsA
RNASEH2B	rs806321	AsA
RNASEH2C	rs10160596	AsA
ROR2	rs10991725	AsA
RPSA	rs1768198	AsA
RTEL1	rs6062501; rs77552606	AsA; AsA
SEC61A1	rs9872099	AsA
SH3BP2	rs4690055	EA, AA, AsA
SKIV2L	rs1548306	AsA
SLC11A1	rs3795985	AsA
SLC29A3	rs10762485	AsA
SLC37A4	rs688161	EA
SP110	rs6756098	AsA
SPINK5	rs6891892	AsA
SRP54	rs1957108	AsA
STAT1	rs3024912; rs6715106	AsA; EA
STAT3	rs2431697	EA, AA, AsA
TAP1	rs9271366	AsA
TAP2	rs11758312	AsA
TAPBP	rs2859071	AsA
TAZ	rs3027939; rs5945224	AsA; AsA
TCN2	rs5753220	AsA
TERT	rs2736100	AsA
TNFAIP3	rs2230926	EA, AsA
TNFRSF13B	rs3751987	AsA
TNFSF10	rs9852651	AsA
TRAF3IP2	rs79074797	EA, AA
TREX1	rs3135941	AsA
TYK2	rs34536443	EA
UNC13D	rs1463485; rs3785437	EA, AA; EA, AA
XRCC4	rs1864174	AsA
ZBTB24	rs352834	EA, AA
