# Supplementary material for: Genes causative of primary immunodeficiency are risk factors for and are over-expressed in systemic lupus erythematosus
Source: Front Immunol. 2026 Mar 3;17:1494343. doi: 10.3389/fimmu.2026.1494343 (PMC13040371; doi:10.3389/fimmu.2026.1494343)
Supplement: Supplementary file 10 [file Table6.xlsx]

## Sheet: Sheet1
Lupus versus Controls
	Sensitivity	Specificity	Cohen_Kappa_Score	Precision	f-1 score	Accuracy
Classifier
ADB	0.746	0.719	0.464162	0.75	0.744871	0.7335
DTREE	0.702	0.6975	0.397559	0.7245	0.709362	0.698
GB	0.7345	0.793	0.524047	0.8015	0.76321	0.764
KNN	0.715	0.819	0.529521	0.814	0.758546	0.7655
LDA	0.7025	0.8465	0.543056	0.8375	0.760582	0.771
LR	0.689	0.8605	0.543764	0.848	0.757215	0.7715
NB	0.7305	0.798	0.525353	0.7965	0.760059	0.763
RF	0.745	0.8155	0.558135	0.8195	0.777859	0.7815
SVM	0.726	0.8735	0.595964	0.866	0.787204	0.7995
Active lupus versus Inactive lupus
	Sensitivity	Specificity	Cohen_Kappa_Score	Precision	f-1 score	Accuracy
Classifier
ADB	0.7	0.675714	0.376335	0.681429	0.689773	0.687143
DTREE	0.675714	0.63	0.306304	0.657857	0.657446	0.654286
GB	0.675714	0.717143	0.393206	0.702857	0.68814	0.697143
KNN	0.735714	0.72	0.455188	0.721429	0.726782	0.727143
LDA	0.54	0.517143	0.058099	0.522857	0.531035	0.531429
LR	0.505714	0.507143	0.013168	0.502857	0.50402	0.507143
NB	0.661429	0.712857	0.372011	0.694286	0.676559	0.685714
RF	0.714286	0.762857	0.479031	0.75	0.731173	0.741429
SVM	0.66	0.812857	0.473833	0.775714	0.712113	0.735714
